# Supplementary material for: Identification of candidate blood biomarkers through metabolomics analysis in bovine superovulation
Source: Front Vet Sci. 2025 Apr 30;12:1552045. doi: 10.3389/fvets.2025.1552045 (PMC12076740; doi:10.3389/fvets.2025.1552045)
Supplement: Supplementary file 2 [file Data_Sheet_1.xlsx]

## Sheet: Table S1
Table S1 Metabolome profiling of cows’ serum metabolites during superovulation
Type	ID	MZ	RT	MS2.name	MS2_score	Formula	SuperClass	Class	HMDB	kegg	kegg_pathway	MS1.name	Before FSH injection_HEY1	Before FSH injection_HEY2	Before FSH injection_HEY3	Before FSH injection_HEY4	Before FSH injection_HEY5	Before FSH injection_HEY6	Before FSH injection_LEY1	Before FSH injection_LEY2	Before FSH injection_LEY3	Before FSH injection_LEY4	Before FSH injection_LEY5	Before FSH injection_LEY6	Before artificial insemination_HEY1	Before artificial insemination_HEY2	Before artificial insemination_HEY3	Before artificial insemination_HEY4	Before artificial insemination_HEY5	Before artificial insemination_HEY6	Before artificial insemination_LEY1	Before artificial insemination_LEY2	Before artificial insemination_LEY3	Before artificial insemination_LEY4	Before artificial insemination_LEY5	Before artificial insemination_LEY6	Before embryo collection_HEY1	Before embryo collection_HEY2	Before embryo collection_HEY3	Before embryo collection_HEY4	Before embryo collection_HEY5	Before embryo collection_HEY6	Before embryo collection_LEY1	Before embryo collection_LEY2	Before embryo collection_LEY3	Before embryo collection_LEY4	Before embryo collection_LEY5	Before embryo collection_LEY6	QC1
POS	POS_609.3087_3.3035	609.309	3.30352	(+)-Tubocurarine chloride	84.9	C37H40N2O6	Benzenoids	Benzene and substituted derivatives	NA	NA	NA	Presqualene diphosphate;All-trans-hexaprenyl diphosphate	4166.66	4137.03	5779.95	5863.07	5642.89	3556.69	4848.29	4046.94	3454.12	4026.1	4045.02	3788.3	4962.86	5079.72	5250.62	4083.04	4068.76	4655.83	4864.04	4225.47	3146.42	4955.5	4698.06	3906.23	4595.87	4920.79	3989.4	5358.26	6000.12	5286.8	3700.84	5670.01	4528.43	5628.88	4821.98	5812.1	5021.18
NEG	NEG_269.2487_8.4822	269.249	8.48223	(+-)-11-Methylhexadecanoic acid	87.1	NA	NA	NA	NA	NA	NA	Heptadecanoic acid;(S)-14-Methylhexadecanoic acid;Nonyl octanoate;3-Methylbutyl dodecanoate;Isopropyl tetradecanoate;(Â±)-11-Methylhexadecanoic acid;Ethyl pentadecanoate;Methyl hexadecanoic acid	333198	286833	77560.7	97822.9	69869.7	115441	106438	79757.9	330866	101111	237745	122255	94478	111022	196020	196946	144597	201155	587668	340181	350668	439367	215992	214872	377527	429116	605388	84187.1	180190	321419	212778	382892	192111	316968	210679	108775	182538
POS	POS_205.0967_3.0798	205.097	3.0798	(+-)-Tryptophan	96.4	NA	NA	NA	NA	NA	NA	L-Tryptophan;D-Tryptophan;3-Hydroxymethylantipyrine;Ethotoin;(Â±)-Tryptophan;Nirvanol;4-Hydroxyantipyrine;S-nirvanol;6-Chloro-N-(1-methylethyl)-1,3,5-triazine-2,4-diamine;Indoleacrylic acid	60641.7	61387.8	72517.7	74306	65052.4	69260.8	55564.7	66709.3	72513.4	69752.7	59371.4	64490.8	60572.3	57642.7	55959	52096.6	67873.4	57341.9	62399.6	55426.8	43359.1	58059.8	47666.6	56036.5	64257.7	59174.1	56979.2	65023.1	57622.7	57708.1	73046	67017.5	55372.4	48695.1	67459.7	67964	66555.8
NEG	NEG_459.1282_3.276	459.128	3.27595	(-)-Podophyllotoxin	83.1	C22H22O8	Lignans, neolignans and related compounds	Lignan lactones	HMDB0015310	C10874	map00999(Biosynthesis of various plant secondary metabolites);map01061(Biosynthesis of phenylpropanoids);map01100(Metabolic pathways);map01110(Biosynthesis of secondary metabolites)	Wistin;5,7-Dihydroxy-2',6-dimethoxyisoflavone 7-rhamnoside;6''-Acetylliquiritin	4002.04	2964.9	2701.35	3123.28	3335.63	3194.53	2799.36	3828.13	3100.36	4170.92	3002.06	3286.66	3947.04	2941.59	2465.85	3286.5	3287.13	3404.44	3105.73	3322.07	3899.41	3010.31	2969.34	3098.08	3162.48	2446.77	1831.17	2816.76	2461.76	3113.73	3080.47	2849.75	2793.53	3124.66	2842.7	2969.17	2888.85
NEG	NEG_221.1545_4.3478	221.155	4.34783	(10betaH,11xi)-11-Hydroxy-13-nor-6-eremophilen-8-one	82.1	C14H22O2	Lipids and lipid-like molecules	Prenol lipids	HMDB0037605	NA	NA	Rishitin;Kobusone;Isokobusone;(10betaH,11xi)-11-Hydroxy-13-nor-6-eremophilen-8-one;Acetaldehyde butyl phenethyl acetal;2,6-Di-tert-butyl-1,4-benzenediol	43427.5	38349.6	47018.7	35573.3	37579.4	47752.3	42438.3	47686.3	37058.2	39173.3	41310.3	40343	40654.7	46635.6	39138.2	44225.2	56765.9	49786.4	43965.9	47655.1	46050.8	49382.5	63789.9	44013	41164	46113.3	39404	48133.3	50196.3	42935.2	73395.5	43573.6	38973.9	45940.5	38154.4	45760.9	44353.6
NEG	NEG_185.118_3.8448	185.118	3.84477	(1R,2R,4R)-1,8-Epoxy-p-menthane-2,4-diol	85.9	C10H18O3	Lipids and lipid-like molecules	Prenol lipids	HMDB0041545	NA	NA	3-Oxodecanoic acid;Ethyl (3R,5Z)-3-hydroxy-5-octenoate;3-Hydroxy-5Z-octenyl acetate;(1S,2S,4S,5R)-1,8-Epoxy-p-menthane-2,5-diol;6-Methyl-2-methylene-6-octene-1,3,8-triol;(1beta,2beta,5beta)-p-Menth-3-ene-1,2,5-triol;(E)-10-Hydroxy-8-decenoic acid;6-Hexyl-1,4-dioxan-2-one;5-Hexyl-1,4-dioxan-2-one;2-Methylbutyl 3-hydroxy-2-methylidenebutanoate;3-Methylbutyl 3-hydroxy-2-methylidenebutanoate;exo,exo-…	58811.5	56310.4	57110.7	57624.5	76011.2	61387.2	61056.6	56721.5	72097.9	50754.6	55884.4	76370.7	49742.8	80663.4	72911.3	60765.9	79022.1	63866	74042.7	54706.1	47488.1	72263.3	98804.4	47869.6	71206.7	59737.5	73958.8	56415.9	80378.8	39818	81207.6	74632	52941.4	47536.5	71698.4	39888.4	73101.6
NEG	NEG_233.1543_5.703	233.154	5.70298	(1alpha,4beta,5beta)-4-Hydroxy-7(11),10(14)-guaiadien-8-one	86.5	C15H22O2	Lipids and lipid-like molecules	Prenol lipids	HMDB0036449	NA	NA	Valerenic acid;Epiacoronene;4,10-Longipinanedione;Curcumanolide A;Curcumenone;Curcumenol;9-Pentadecene-12,14-diyne-1,11-diol;Saussurea lactone;Oxysolavetivone;7-Hydroxycostal;Dehydrocurdione;1,10-Epoxygermacrone;(4alpha,5alpha)-11-Eremophilene-2,9-dione;Petasalbin;beta-Costic acid;alpha-Rotunol;Germacrone 4,5-epoxide;Dihydroisoalantolactone;Marasmene;3-Phenylpropyl hexanoate;(Z)-alpha-Bergamoteno…	43530.3	89659.9	48707.1	46974	83039.5	58214	47850	48653.5	37894.9	76041.8	85375.8	59464.4	42999.4	50259.4	40644.8	45016.1	88185.5	61106.6	89612	47059.4	86530.1	90710	60649.4	47702.6	88254.9	55809.3	83275.4	72003.8	86275.7	57196.3	101402	61064.9	54163.9	73761.3	48598.8	57904.4	82980.9
NEG	NEG_266.101_3.2293	266.101	3.22927	(3-Phenylpropionyl)glycine	70.6	C11H13NO3	Organic acids and derivatives	Carboxylic acids and derivatives	HMDB0000860	NA	NA	NA	4503.32	4494.37	3141.94	3924.74	3855.79	3384.64	4269.86	4699.3	3308.41	3756.34	3683.25	3814.65	4237.98	3847.29	2250.92	3560.76	3727.12	816.329	1596.79	4231.72	1293.56	1868	3329.78	3989.23	891.708	743.131	734.291	903.505	788.745	818.102	731.231	1131.3	944.615	1216.78	991.494	1315.17	2256.19
NEG	NEG_351.2164_3.7324	351.216	3.73245	(5Z)-(15S)-11alpha-Hydroxy-9,15-dioxoprostanoate	85.7	C20H32O5	Lipids and lipid-like molecules	Fatty Acyls	HMDB0012481	C04671	map00590(Arachidonic acid metabolism)	15-oxo-5S,6R-dihydroxy-7E,9E,11Z-eicosatrienoic acid;5-hydroperoxy-15-HETE;Prostaglandin E2;(13E)-11a-Hydroxy-9,15-dioxoprost-13-enoic acid;Prostaglandin I2;Prostaglandin H2;Prostaglandin D2;Thromboxane A2;20-Hydroxy-leukotriene B4;Prostaglandin F3a;8-iso-PGF3a;Levuglandin E2;Levuglandin D2;13,14-Dihydro-15-keto-PGE2;15-Keto-prostaglandin F2a;Lipoxin A4;8-iso-15-keto-PGF2a;Lipoxin B4;8-isoprostag…	9366.15	9057.27	8595.47	11395.5	8074.11	11452	12249.9	8616.01	7207.22	8292.99	8527.9	11523.6	8700.34	9921.05	8999.13	11710.2	7547.22	7605.08	7193.34	7320.17	8031.26	7009.98	6126.54	7582.37	5393.73	5720.72	5740.13	9155.12	4729.19	6992.34	9603.34	6761.11	4899.83	6356.64	5824.66	7005.29	6321.93
NEG	NEG_383.1886_9.223	383.189	9.22303	(6beta,7alpha,12beta,13beta)-7-Hydroxy-11,16-dioxo-8,14-apianadien-22,6-olide	78.5	C23H28O5	Lipids and lipid-like molecules	Prenol lipids	HMDB0031380	NA	NA	(6beta,7alpha,12beta,13beta)-7-Hydroxy-11,16-dioxo-8,14-apianadien-22,6-olide;Armillarivin;Bortezomib	33351.2	40403.3	32287.4	37538.3	45280.1	42904.9	46178.5	36320.7	92061.4	34767.3	50663.5	36484.7	31674.2	26044.4	61466.5	46302.7	53730.4	42921	66152.4	56101.7	64307.9	60077.6	93152.6	67231.4	84616.4	52373.4	92829.9	32557.4	35640.8	55854.5	69446.9	69564.7	70317.9	59716.8	60526	48904.1	49764.6
NEG	NEG_315.2529_4.4564	315.253	4.45638	(9S,10S)-9,10-dihydroxyoctadecanoate	77.1	C18H36O4	Lipids and lipid-like molecules	Fatty Acyls	HMDB0059633	C15988	NA	MG(0:0/i-15:0/0:0);MG(0:0/a-15:0/0:0)[rac];MG(a-15:0/0:0/0:0)[rac];MG(i-15:0/0:0/0:0);MG(0:0/15:0/0:0);MG(15:0/0:0/0:0);(+)-15,16-Dihydroxyoctadecanoic acid;(9S,10S)-9,10-dihydroxyoctadecanoate	22153.5	22691.9	15392.1	17432.8	12952.3	15719.5	15756	16998	18454.6	14762	14514.5	13756	19452.3	19792.4	15036.2	23232.3	19508.4	16734.4	14991.6	18787.1	20781.8	15650.9	18839.7	18163.6	14020.9	13453.5	11542.9	14682.8	13883.9	19141.9	13668.4	14613.2	14185.9	15129.6	12329.3	13997	30766.7
NEG	NEG_103.0403_1.2428	103.04	1.24277	(R)-3-Hydroxybutyric acid	86.9	C4H8O3	Organic acids and derivatives	Hydroxy acids and derivatives	HMDB0000011	C01089	map00650(Butanoate metabolism);map01100(Metabolic pathways);map04024(cAMP signaling pathway)	2-Hydroxybutyric acid;(R)-3-Hydroxybutyric acid;(S)-3-Hydroxyisobutyric acid;(R)-3-Hydroxyisobutyric acid;3-Hydroxybutyric acid;(S)-3-Hydroxybutyric acid;4-Hydroxybutyric acid;Alpha-Hydroxyisobutyric acid;Ethoxyacetic acid;2-Methyl-3-hydroxypropanoate	127673	106921	70578.2	90154.4	86910	107730	94239.4	137958	99001.6	83034.3	77508.1	78480.5	107404	96775.4	67219	59556.5	96327.8	64250.9	63414.3	130947	91771.9	70186.9	107675	84294.9	92260.8	75938.3	46361.3	83744.8	62848	92245.7	91937.1	86879.8	70165.9	100575	70876.8	81962.3	87893.6
POS	POS_242.0993_2.947	242.099	2.94698	(R)-pantothenic Acid	84.6	C9H17NO5	Organooxygen compounds	Alcohols and polyols	HMDB0062717	C00864	map00410(beta-Alanine metabolism);map00770(Pantothenate and CoA biosynthesis);map01100(Metabolic pathways);map01110(Biosynthesis of secondary metabolites);map01240(Biosynthesis of cofactors);map04977(Vitamin digestion and absorption)	4-ethylamino-6-isopropylamino-1,3,5-triazin-2-ol	903.666	679.654	945.51	608.254	1029.3	944.078	911.212	827.985	942.615	846.944	1240.71	1059.52	815.96	732.959	769.681	565.465	1109.47	621.26	730.623	843.592	615.15	877.157	384.114	882.226	1387.56	1178.77	828.072	801.108	869.896	764.639	1248.09	799.001	1018.84	947.75	1062	973.328	724.537
POS	POS_158.117_1.4466	158.117	1.4466	(S)-Homostachydrine	79.7	C8H15NO2	Organic acids and derivatives	Carboxylic acids and derivatives	HMDB0033433	C08283	NA	Tranexamic Acid;(S)-Homostachydrine;2,4-Hexadienyl acetate;3-Ethyl-2-hydroxy-4-methyl-2-cyclopenten-1-one;3-Ethyl-5-methyl-1,2-cyclopentanedione;Ethyl 2-methyl-3,4-pentadienoate;Allyl tiglate;3-Propyl-1,2-cyclopentanedione;2-Hydroxy-3,4,5-trimethyl-2-cyclopenten-1-one;4-Ethyl-2-hydroxy-3-methyl-2-cyclopenten-1-one;3,5,5-Trimethyl-1,2-cyclopentanedione;3-Isopropyl-1,2-cyclopentanedione;Ethyl sorba…	2131.09	2825.32	944.477	722.096	2009.49	2042.21	2558.41	2076.19	2253.98	1193.44	1929.86	2203.74	1866.15	1932.31	748.571	840.553	1361.81	1362.42	2100.41	1513.38	830.785	2384.5	1296.19	1404.51	1679.24	3009.75	582.937	979.697	2208.57	1828.93	2092.81	1080.55	2898.14	1369.2	2603.8	1086.59	2199.58
NEG	NEG_281.2491_8.1813	281.249	8.1813	(Z)-13-Octadecenoic acid	87	C18H34O2	Lipids and lipid-like molecules	Fatty Acyls	HMDB0041480	NA	NA	Oleic acid;Elaidic acid;Vaccenic acid;(Z)-13-Octadecenoic acid;Ethyl 9-hexadecenoate;13Z-octadecenoic acid;7Z-octadecenoic acid;Octadec-9-enoic Acid	4.02793e+06	3.78324e+06	2.06119e+06	3.00691e+06	1.753e+06	2.12608e+06	2.0986e+06	1.36295e+06	3.55985e+06	1.67009e+06	2.09475e+06	1.62315e+06	1.59575e+06	2.82079e+06	3.63662e+06	2.99293e+06	3.32239e+06	5.02962e+06	9.12993e+06	6.15941e+06	5.17035e+06	8.86837e+06	6.09986e+06	4.22167e+06	5.6691e+06	8.50207e+06	9.0915e+06	5.71668e+06	7.10368e+06	7.48303e+06	5.85919e+06	6.65124e+06	3.22547e+06	6.75496e+06	5.74834e+06	2.58607e+06	6.36913e+06
NEG	NEG_253.2176_7.3021	253.218	7.30208	(Z)-14-Methyl-6-pentadecenoic acid	87.8	C16H30O2	Lipids and lipid-like molecules	Fatty Acyls	HMDB0041422	NA	NA	Hypogeic acid;Palmitoleic acid;Trans-Hexa-dec-2-enoic acid;Palmitelaidic acid;(E)-6-Hexadecenoic acid;5-Dodecyldihydro-2(3H)-furanone;15-Hexadecanolide;(Z)-5-Hexadecenoic acid;(E)-3-Hexadecenoic acid;(Z)-13-Hexadecenoic acid;(E)-11-Hexadecenoic acid;Citronellyl hexanoate;(Z)-14-Methyl-6-pentadecenoic acid	485976	688066	623290	476985	771084	427773	610415	493044	529450	357596	411323	689294	513764	550197	1.8582e+06	1.67844e+06	1.16758e+06	1.22888e+06	3.96364e+06	1.10202e+06	1.11733e+06	1.34417e+06	1.19073e+06	1.17223e+06	1.00219e+06	1.67267e+06	1.72153e+06	1.3351e+06	1.66317e+06	1.17187e+06	1.00717e+06	868708	1.41313e+06	1.23504e+06	1.52795e+06	803113	1.41745e+06
NEG	NEG_133.0657_3.599	133.066	3.59897	(Z)-4-(1-Propenyl)phenol	73.6	C9H10O	Benzenoids	Benzene and substituted derivatives	HMDB0030839	NA	NA	(4-Methylphenyl)acetaldehyde;Cinnamyl alcohol;trans-Cinnamyl alcohol;(Z)-4-(1-Propenyl)phenol;2-Phenylpropanal;4-Ethylbenzaldehyde;2,4-Dimethylbenzaldehyde;4'-Methylacetophenone;1-Phenyl-1-propanone;3-Phenylpropanal;Chavicol;7-Nonene-3,5-diyn-1-ol;o-Vinylanisole;Indan-1-ol;m-Methylacetophenone	1978.02	2081.91	1796.45	2062.63	2240.16	1740	1853.13	1773.97	1608.87	1906.98	1959.95	1850.05	3252.84	2681.34	2039.48	2721.11	2168.77	1284.3	2031.53	2834.87	1539.57	1495.3	1464.04	2329.8	1786.75	1226.89	1016.67	1393.6	1021.47	1673.33	1240.29	1578.93	1198.06	1125.98	1441.61	1542.75	1646.56
NEG	NEG_327.2322_7.1046	327.232	7.10457	(Z,Z)-2-Methyl-5-(8,11,14-pentadecatrienyl)-1,3-benzenediol	80.4	C22H32O2	Benzenoids	Phenols	HMDB0038908	NA	NA	Docosahexaenoic acid;Neogrifolin;Grifolin;Retinol acetate;(Z,Z)-2-Methyl-5-(8,11,14-pentadecatrienyl)-1,3-benzenediol	71570.2	65978.6	76550.1	83466.8	148555	57995.8	80832.1	83310.2	93209.3	51240.4	72150.5	64407.9	101721	76684.8	160836	179826	178501	185523	236110	115911	308392	167539	100369	120934	101683	90776.7	239181	103985	129307	115552	89709.6	135570	164308	112112	163936	87175.6	118743
POS	POS_205.0854_6.1618	205.085	6.16182	.alpha.-L-Glu-Gly	80.9	C7H12N2O5	Organic acids and derivatives	Carboxylic acids and derivatives	HMDB0028819	NA	NA	Anofinic acid;7-Ethoxy-4-methyl-2H-1-benzopyran-2-one;Edrophonium	8224.94	13099.8	11424.7	9390.77	9233.56	12660.6	8869.38	10982.4	6535.08	16193.7	8514.43	11478	8268.82	5839.12	12568.4	10869.1	9387.22	6297.33	7396.66	9176.19	11527.2	9818.89	12513.8	12096.7	10770.9	13263.2	13222.9	11817.5	8462.17	12153.9	11649	11651.8	17335.3	10154.3	9775.28	9526.09	7277.94
POS	POS_216.1945_3.9013	216.195	3.90132	.gamma.-Dodecalactone	75.3	C12H22O2	NA	NA	NA	NA	NA	5-Dodecenoic acid;trans-Dodec-2-enoic acid;Methyl 10-undecenoate;Allyl nonanoate;xi-Dihydro-5-octyl-2(3H)-furanone;cis-4-Decenyl acetate;2,6-Dimethyl-5-heptenal propyleneglycol acetal;11-Dodecenoic acid;cis-3-Hexenyl hexanoate;(Â±)-Citronellyl acetate;Citronellyl acetate;5,5-Dibutyl-4,5-dihydro-2(3H)furanone;Rhodinyl acetate;Methyl 9-undecenoate;Ethyl 2-decenoate;1-Ethenylhexyl butanoate;xi-5-Dod…	433.755	328.624	618.591	388.649	442.195	695.582	638.233	593.423	301.073	819.697	586.122	587.927	1044.61	1089.24	569.573	794.797	800.777	714.525	669.304	1209.66	790.581	754.413	960.757	868.768	482.064	321.021	550.719	695.31	617.384	631.036	2843.52	435.578	802.504	875.052	389.078	745.273	862.635
POS	POS_355.2631_4.2848	355.263	4.28477	1,1'-[1,12-Dodecanediylbis(oxy)]bisbenzene	77	C24H34O2	Benzenoids	Phenol ethers	HMDB0039760	NA	NA	1,1'-[1,12-Dodecanediylbis(oxy)]bisbenzene;Adrenic acid;1-Hydroxy-1-phenyl-3-hexadecanone;3-Hydroxy-1-phenyl-1-hexadecanone;2-Methyl-5-(8-pentadecenyl)-1,3-benzenediol;Ethyl Arachidonate;1,2,4-Nonadecanetriol	81608.6	106279	207979	260337	87067.1	98485.4	65263.8	95552.9	115695	119733	125433	139583	198808	120279	99776.5	112004	47346.1	209944	162663	111177	273674	153509	78054.3	223059	65129.8	67706.1	75529	65937.6	126322	181690	56967.5	45111.7	46412.2	112869	145422	181227	130919
NEG	NEG_143.1073_3.5388	143.107	3.53885	1,1-Dimethoxy-trans-2-hexene	75.2	C8H16O2	Organooxygen compounds	Ethers	HMDB0032225	NA	NA	Caprylic acid;Valproic acid;Hexyl acetate;(3R,5Z)-5-Octene-1,3-diol;2-Ethylhexanoic acid;1-Hydroxy-3-octanone;Methyl heptanoate;Ethyl (Â±)-2-methylpentanoate;2-Methylheptanoic acid;6-Methylheptanoic acid;Methyl 5-methylhexanoate;Pentyl propanoate;2-Ethylbutyl acetate;Isopropyl 3-methylbutanoate;Propyl 3-methylbutanoate;cis- and trans-2-Isobutyl-4-methyl-1,3-dioxolane;1,1-Dimethoxy-trans-2-hexene;…	8412.68	8001.55	7167.55	7580.5	7427.41	8243.08	8247.95	7267.32	9138.64	7123.61	8771.65	8170.72	8327.37	6843.4	7013.42	6983.01	7633.42	12625.4	6998.13	7606.41	5901.13	8346.85	9467.96	7757.14	7944.94	9719.48	7391.65	11674.3	9561.47	7436.87	9221.03	8585.28	8582.62	7804.72	7848.69	7866.8	8116.85
NEG	NEG_150.0016_3.5676	150.002	3.56763	1,2-Benzisothiazol-3(2H)-one	86.1	C7H5NOS	Organoheterocyclic compounds	Benzothiazoles	HMDB0034413	NA	NA	1,2-Benzisothiazol-3(2H)-one;4-Thiocyanatophenol	4830.28	4534.41	4585.06	4414.72	4932.47	5359.43	5092.47	4292.31	4309.7	3911.8	4848.05	4612.28	4944.6	4268.37	4487.42	5944.77	4961.88	3593.72	4721.31	3983	3520.83	3709.04	5518.59	4194.95	5334.03	5385.18	5942.16	5236.26	5432.14	4797.96	5484.97	4291.21	5693.26	5023.1	4713.13	5333.74	4253.06
POS	POS_98.9748_10.1969	98.9748	10.1969	1,2-Dichloroethane	79.7	C2H4Cl2	Organohalogen compounds	Organochlorides	HMDB0029571	C06752	map00625(Chloroalkane and chloroalkene degradation);map01100(Metabolic pathways);map01120(Microbial metabolism in diverse environments);map05204(Chemical carcinogenesis - DNA adducts)	NA	17253.3	19092.7	13977.3	15374.1	16551.7	19576.4	18548.1	16700.4	15897.7	16317.5	15589.6	16761.8	17729.1	16867.5	17965	17766.2	17492.3	16538.8	17384.6	17958.6	17313.9	16956.5	17404.4	16496.1	18691.8	19126.4	18193	18467	22373.5	18306.2	18722.6	19184.6	18094.8	16958.6	15759.5	16415.6	15394.6
NEG	NEG_231.1382_4.8802	231.138	4.88022	1,2-Dihydro-1,1,6-trimethylnaphthalene	86	C13H16	Benzenoids	Naphthalenes	HMDB0040284	NA	NA	Pterosin O;6-[(3,4-Methylenedioxy)phenyl]-3,3-dimethyl-1-hexene;(Z)-8-Decene-4,6-diyn-1-yl 3-methylbutanoate;1(10),11-Eremophiladiene-2,9-dione;Alantolactone;Isoalantolactone;(S)-Bilobanone;Alloalantolactone;Furoeremophilone 1;alpha-Amylcinnamyl formate;Costunolide;Furanogermenone;Germacrone-13-al;Turmeronol B;Turmeronol A;1,3,11(13)-Eudesmatrien-12-oic acid;(E)-9-(3-Furanyl)-2,6-dimethyl-2,6-non…	2035.29	2875.15	2428.37	2540.71	2013.67	2796.23	2132.39	3856.59	3069.23	2513.58	2697.09	2299.24	2349.71	3580.98	1925.03	2922.87	1693.42	2180.96	1271.68	2294.45	1487.32	1686	1778.87	3106.58	1803.63	1556.71	2005.02	1225.71	1240.26	2033.81	1891	1261.1	1311.81	1641.15	1566.59	699.682	1632.85
NEG	NEG_231.1383_5.4353	231.138	5.43528	1,2-Dihydro-1,1,6-trimethylnaphthalene	74.8	C13H16	Benzenoids	Naphthalenes	HMDB0040284	NA	NA	Pterosin O;6-[(3,4-Methylenedioxy)phenyl]-3,3-dimethyl-1-hexene;(Z)-8-Decene-4,6-diyn-1-yl 3-methylbutanoate;1(10),11-Eremophiladiene-2,9-dione;Alantolactone;Isoalantolactone;(S)-Bilobanone;Alloalantolactone;Furoeremophilone 1;alpha-Amylcinnamyl formate;Costunolide;Furanogermenone;Germacrone-13-al;Turmeronol B;Turmeronol A;1,3,11(13)-Eudesmatrien-12-oic acid;(E)-9-(3-Furanyl)-2,6-dimethyl-2,6-non…	2100.03	1881.33	2017.99	3165.29	1817.72	1728.16	2598.73	2316.05	2194.84	1609.8	2462.4	2242.02	1860.2	1700.49	1706.18	2217.24	1239.73	1096.21	1054.66	1795.66	1797.39	1402.18	1674.88	1858.7	1579	670.581	894.137	1815.76	1270.2	1263.19	1547.57	1821.17	1880.2	1141.85	1671.05	1339.51	1549.65
NEG	NEG_125.0241_3.0372	125.024	3.03723	1,3,5-Trihydroxybenzene	79.8	C6H6O3	Benzenoids	Benzene and substituted derivatives	HMDB0013675	C02183	map00627(Aminobenzoate degradation);map00946(Degradation of flavonoids);map01100(Metabolic pathways);map01120(Microbial metabolism in diverse environments)	1,2,3-Trihydroxybenzene;1,3,5-Trihydroxybenzene;Methyl 2-furoate;Maltol;4-Hydroxy-2H-pyran-3-carboxaldehyde;(Z)-Tamarindienal;5-Hydroxymethyl-2-furancarboxaldehyde;5-Methylfuran-2-carboxylic acid	4665.04	3996.22	2528.28	3141.03	2265.83	1685.59	3323.87	2585.67	2474.27	2494.7	4655.06	4670.87	1334.91	1088.17	798.387	911.132	666.795	621.193	737.28	913.619	876.1	731.889	787.542	657.991	996.744	755.651	580.09	775.972	716.917	770.125	781.696	968.122	693.744	890.578	748.314	826.368	598.34
NEG	NEG_311.185_4.1762	311.185	4.17623	1,3,5-Triphenylcyclohexane	75.7	C24H24	Benzenoids	Benzene and substituted derivatives	HMDB0037518	C15437	NA	Granisetron;Alpha-Cryptoxanthin;epsilon,gamma-Caroten-3-ol;(S)-1',2'-Epoxy-1',2'-dihydro-b,y-carotene;beta-Cryptoxanthin;1,2-Epoxy-1,2-dihydrolycopene;5,6-Epoxy-5,6-dihydrolycopene;Aleuriaxanthin;Flavochrome;delta-Carotene-1,2-epoxide;beta-Carotene-15,15'-epoxide;Rubixanthin;Mutatochrome;(all-E)-Rubixanthin;(17alpha,23S)-17,23-Epoxy-29-hydroxy-27-norlanosta-1,8-diene-3,15,24-trione	10444.6	9866.16	7640.33	11234.2	10162.1	8220.92	9781.52	10645.4	9496.49	9828.57	10238.9	10232.4	7617.53	9455.3	8036.04	7760.13	8211.28	8824.12	7294.96	9576.78	12059.7	7694.86	7674.16	7018.39	6636.04	4741.04	7085.38	7675.88	4367.43	5414.36	5516.46	4748.93	4185.06	4375.37	5014.75	5490.98	6448.89
POS	POS_72.0802_1.004	72.0802	1.00402	1,3-Butadiene	86.1	C4H6	Hydrocarbons	Unsaturated hydrocarbons	HMDB0041792	C16450	NA	Pyrrolidine;1,3-Butadiene	2662.52	3162.25	2647.33	878.111	2393.48	3299.14	2640.48	2461.8	2055.11	2114.63	736.285	2886.67	1307.95	3600.85	2339.45	1338.45	3268.18	2872.2	1813.05	2708.6	1982.77	2692.97	1668.96	1593.2	630.104	2816.42	3081.32	3103.39	3931.29	794.033	3884.76	3562.91	2612.92	1944.14	1945.13	2493.88	2826.33
POS	POS_225.1947_4.4802	225.195	4.48017	1,3-Dicyclohexylurea	92	C13H24N2O	NA	NA	NA	NA	NA	Cuscohygrine;N-Desmethyl tapentadol	4864.51	3634.26	4594.45	3725.19	6831.36	4830.87	5159.74	4687.93	5305.93	4039.83	4597.74	6829.12	3695.17	4143.63	5003.41	4868.06	5604.23	4630.51	4344.82	5173.09	3904.62	4572.74	4364.62	3800.78	5443.71	5750.28	5259.15	5258.36	5876.7	4637.24	4724.59	5967.04	5292.61	5322	5074.79	5086.79	4124.67
NEG	NEG_132.0453_3.0844	132.045	3.08437	1,3-Dihydro-(2H)-indol-2-one	83	C8H7NO	Organoheterocyclic compounds	Indoles and derivatives	HMDB0061918	C12312	map00402(Benzoxazinoid biosynthesis);map00999(Biosynthesis of various plant secondary metabolites);map01100(Metabolic pathways);map01110(Biosynthesis of secondary metabolites)	Hippuric acid;3-Succinoylpyridine;Adrenochrome;Methyl n-formylanthranilate;1-(4-Methoxyphenyl)-2-nitroethylene	3167.29	2432.27	2484.7	2481.82	2705.6	2723.57	2087.34	2671.14	2263.61	3042.29	2511.41	2136.54	3975.97	2858.56	2806.03	2300.06	3223.48	2430.48	2357.5	2868.72	2672.47	2552.91	2640.67	2476.33	2467.98	1951.65	1252.62	1822.28	1951.14	2241.04	985.829	2478.03	1686.54	1229.25	1733.98	1956.12	2434.03
POS	POS_508.3658_4.2821	508.366	4.28209	1-(1Z-Octadecenyl)-sn-glycero-3-phosphocholine	70.4	C26H54NO6P	Lipids and lipid-like molecules	Glycerophospholipids	NA	NA	NA	NA	2267.88	1668.13	1825.59	959.506	1947.79	2720.72	2629.91	1733.3	2871.81	3338.12	2723.4	2970.45	2713.56	2144.18	2978.6	2045.18	2116.77	2150.49	3651.41	1879.3	2761.33	2902.41	1263.34	2174.8	1557.61	1738.91	2677.73	2443.89	2581.29	1712.59	2247.63	2074.89	1838.27	3904.32	2384.87	2199.41	2910.59
POS	POS_508.3723_3.8811	508.372	3.88113	1-(1Z-Octadecenyl)-sn-glycero-3-phosphocholine	78.8	C26H54NO6P	Lipids and lipid-like molecules	Glycerophospholipids	NA	NA	NA	LysoPC(P-18:0)	2201.42	2581.05	2690.41	3692.65	3621.21	4820.24	4555.82	4301.11	4756.32	3145.12	5094.4	4602.1	4404.62	7411.68	3910.93	3030.85	4898.89	7150.94	5162.4	5612.64	3766.24	6562.01	7123.29	4398	1789.47	3403.59	2828.13	1790.49	1918.4	3623.5	3028.67	2180.29	1924.89	3855.49	1482.53	2543.24	3313.06
POS	POS_508.374_6.2692	508.374	6.26924	1-(1Z-Octadecenyl)-sn-glycero-3-phosphocholine	92.9	C26H54NO6P	Lipids and lipid-like molecules	Glycerophospholipids	NA	NA	NA	LysoPC(P-18:0);7',8'-Dihydro-8'-hydroxyreticulataxanthin	5236.77	4786.55	7746.26	8762.67	6081.13	361.167	7441.75	4913.37	12838.9	6987.83	8113.88	9769.2	9128.88	9373.12	6837.06	7085.86	9146.03	7022.73	5895.8	7172.61	5565.41	9249.78	9104.45	459.344	14140.8	10356.9	10180.1	7856.75	11432.7	10908.5	7737.91	9512.56	15430.6	11351.8	11828.2	12059.2	7608.92
POS	POS_231.1197_3.1187	231.12	3.11865	1-(3-(Trifluoromethyl)phenyl)piperazine	77.3	C11H13F3N2	Organoheterocyclic compounds	NA	NA	NA	NA	5S,6S-epoxy-15R-hydroxy-ETE	3337.82	3599.06	2006.81	2774.34	3769.19	4171.96	4097.12	3127.13	3739.78	3404.79	3322.78	3625.26	2346.52	3115.93	3644.41	4019.08	3479.67	516.594	559.515	563.59	486.895	4328.05	532	621.686	5389.03	7926.71	6701.97	5745.9	5975.84	3940.07	3428.06	5090.94	6343.6	4513.89	4080.41	3938.48	554.55
POS	POS_510.3541_6.0828	510.354	6.08283	1-Heptadecanoyl-sn-glycero-3-phosphocholine	96.8	C25H52NO7P	Lipids and lipid-like molecules	Glycerophospholipids	NA	NA	NA	LysoPE(0:0/20:0);LysoPE(20:0/0:0);LysoPC(17:0);1-(11Z-docosenoyl)-glycero-3-phosphate	127782	186609	146954	143769	83487.5	119782	81650.4	125172	249914	118480	114144	133958	163495	116060	133805	91593.9	98847.8	172302	150388	114068	100092	119220	100083	97385	152533	193810	165462	148817	165760	213338	216901	256321	171270	153293	212997	148391	105970
NEG	NEG_702.535_7.5333	702.535	7.53328	1-Hexadecyl-2-(9Z-octadecenoyl)-sn-glycero-3-phosphoethanolamine	75.6	C39H78NO7P	Lipids and lipid-like molecules	Glycerophospholipids	NA	NA	NA	NA	24819	45227.9	9692.08	24411.9	19550.9	38093.7	36036.7	32928.7	48512.3	33475.7	32132	21603.9	32066.5	29820.8	27033.7	18095.5	36192.1	60015.6	34273.9	37394.4	41865.7	32519.8	67973.6	38213.5	26461.3	58226.3	15786.9	42302	41501.6	56513.6	29120.1	24624.5	16184.8	44955.8	34933.1	36030.3	27621.3
NEG	NEG_174.0557_3.5297	174.056	3.52974	1-Methoxy-1H-indole-3-carboxaldehyde	81.7	C10H9NO2	Organoheterocyclic compounds	Indoles and derivatives	HMDB0040972	NA	NA	Indoleacetic acid;5-Hydroxyindoleacetaldehyde;Hydroxymethyl indol-3-yl ketone;1-Methoxy-1H-indole-3-carboxaldehyde;(x)-2-Heptanol glucoside	4019.28	5563.57	5156.03	8667.9	4956.22	2257.62	3385.29	4043.94	705.087	3528.2	2636.35	2626.42	4142.18	5217.84	3682.13	4683.37	2026.52	8071.93	6863.83	3013.25	9603.97	2235.87	3344.46	5144.69	2037.99	3826	3760.48	4567.04	2335.96	12598.9	3428.87	10438.1	2666.41	2658.72	2140.53	9800.83	4063.97
POS	POS_522.3561_5.7937	522.356	5.79368	1-Oleoyl-sn-glycero-3-phosphocholine	93.8	C26H52NO7P	Lipids and lipid-like molecules	Glycerophospholipids	HMDB0002815	C04230	map00564(Glycerophospholipid metabolism);map04148(Efferocytosis);map05231(Choline metabolism in cancer)	LysoPC(18:1(9Z));LysoPC(18:1(11Z));2-oleoyl-sn-glycero-3-phosphocholine;Dipyridamole	2.35101e+06	1.79113e+06	1.55092e+06	2.00792e+06	2.13949e+06	2.07055e+06	1.21895e+06	1.67527e+06	3.07633e+06	2.53874e+06	1.91369e+06	1.93939e+06	2.26455e+06	2.05382e+06	1.58637e+06	1.78691e+06	2.04494e+06	1.99642e+06	1.51765e+06	2.12416e+06	2.03317e+06	2.86681e+06	2.38612e+06	2.30232e+06	2.1533e+06	1.92947e+06	1.64866e+06	2.1774e+06	1.68884e+06	1.66836e+06	1.61419e+06	1.98371e+06	2.72445e+06	2.3254e+06	2.1334e+06	2.33008e+06	1.97916e+06
NEG	NEG_452.276_4.7495	452.276	4.74953	1-Palmitoyl-2-hydroxy-sn-glycero-3-phosphoethanolamine	89	C21H44NO7P	Lipids and lipid-like molecules	Glycerophospholipids	HMDB0011503	NA	NA	LysoPE(0:0/16:0);LysoPE(16:0/0:0);LPA(0:0/18:1(9Z));LPA(18:1(9Z)/0:0);DHAP(18:0)	6548.3	7080.61	4620.82	7490.71	5883.65	6263.55	5081.13	5220.37	6353.43	10091	5197.91	6291.08	6567.93	6503.46	4938.92	5478.6	5695.62	5720.97	5641.45	9319.44	7780.4	5730.99	8956.43	4886.45	5655.43	5555.85	5314.47	4648.17	4994.14	5182.37	5490.89	6963.49	5907.52	7098.82	6886.9	6280.02	6379.07
POS	POS_77.038_3.08	77.038	3.07995	1-Propanethiol	80.9	C3H8S	Organosulfur compounds	Thiols	HMDB0034238	C08390	NA	NA	6833.68	6410.95	4439.29	5865.33	5806.21	6462.38	5370.79	4890.32	5822.78	6793.7	5595.58	7219.38	8124.72	5286.01	5616.5	4674.87	6496.04	4283.89	4132.35	5155.95	4640.22	5620.46	4582.08	5652.89	3904.04	4232	2565.06	3071.02	4043.5	3949.09	2426.58	4462.37	2875.95	3557.29	3179.24	3659.85	6132.06
POS	POS_524.3699_9.5051	524.37	9.50509	1-Stearoyl-2-hydroxy-sn-glycero-3-phosphocholine	94.2	C26H54NO7P	Lipids and lipid-like molecules	Glycerophospholipids	HMDB0010384	NA	NA	LysoPC(18:0);LysoPC(0:0/18:0);2-acetyl-1-alkyl-sn-glycero-3-phosphocholine	3433.98	3919.31	3607.45	4002.5	3475.41	4661.73	3448.02	4131.27	6502.92	5056.74	4071.86	5064.7	4173.57	3737.32	3903.77	3802.41	4197.56	4261.72	3937.62	3964.27	4213.82	3435.24	4900.02	3646.46	5732.75	4466.9	4122.93	5177.07	4695.29	4967.75	5554.45	4768.14	5936.15	5868.17	5684.84	6423.36	3587.74
POS	POS_524.3715_6.7767	524.371	6.77668	1-Stearoyl-2-hydroxy-sn-glycero-3-phosphocholine	95.8	C26H54NO7P	Lipids and lipid-like molecules	Glycerophospholipids	HMDB0010384	NA	NA	LysoPC(18:0);LysoPC(0:0/18:0);2-acetyl-1-alkyl-sn-glycero-3-phosphocholine	1.89905e+06	1.8083e+06	1.283e+06	1.36753e+06	1.41079e+06	1.81499e+06	1.26002e+06	1.34689e+06	2.61915e+06	2.40556e+06	1.64119e+06	1.87802e+06	1.81145e+06	1.3144e+06	1.37456e+06	1.60878e+06	1.64591e+06	1.65013e+06	1.36197e+06	1.97778e+06	1.88363e+06	1.6486e+06	1.74852e+06	1.67529e+06	1.73395e+06	1.4481e+06	1.44039e+06	2.27008e+06	1.66553e+06	1.39364e+06	2.32091e+06	2.40593e+06	2.95262e+06	2.82215e+06	2.4733e+06	1.74692e+06	1.50515e+06
NEG	NEG_337.2367_5.7936	337.237	5.79363	10,11-dihydro-leukotriene B4	79.8	C20H34O4	Lipids and lipid-like molecules	Fatty Acyls	HMDB0012504	NA	NA	14,15-DiHETrE;8,9-DiHETrE;11,12-DiHETrE;5,6-DHET;12-Keto-tetrahydro-leukotriene B4;10,11-dihydro-leukotriene B4;6,7-dihydro-12-epi-LTB4;Sterebin E;15-Hydroperoxyeicosa-8Z,11Z,13E-trienoate	6845.24	5406.47	6137.58	7776.95	6603.5	7843.34	4526.91	5087.66	7026.28	6288.82	6048.6	5696.94	4697.04	4858.32	5956.13	7270.11	13110.9	5292.29	4736.8	4906.25	6391.5	6359.2	5588.39	7440.48	4563.26	5748.74	13007	5967.15	5158.35	5224.37	4447.36	5675.85	6933.82	6761.3	15084.6	6488.81	5695.41
POS	POS_200.1644_3.9505	200.164	3.95049	10-Undecynoic acid	86.2	C11H18O2	Organic acids and derivatives	NA	NA	NA	NA	11-nitro-1-undecene;2,2,7,7-Tetramethyl-1,6-dioxaspiro[4.4]non-3-ene;Linalyl formate;alpha-Terpineol formate;5-Pentyl-3h-furan-2-one;Methyl 4,8-decadienoate;Methyl (2E,4Z)-decadienoate;Neryl formate;4-Hydroxy-4-methyl-7-decenoic acid gamma-lactone;Ethyl octynecarboxylate;Tsibulin 2;6-(3-Hexenyl)tetrahydro-2H-pyran-2-one;xi-2-Hexyl-5-methyl-3(2H)-furanone;(3E,6Z)-Nonadien-1-yl acetate;(2E,6Z)-2,6-…	439.262	923.972	660.381	442.976	1115.75	1357.6	1165.71	1112.77	1089.57	856.574	1058.19	661.597	1006.97	1196.97	1189.17	891.613	660.198	953.828	946.967	919.729	516.188	506.822	759.329	799.67	905.635	1068.65	760.855	820.232	549.365	725.88	1132.56	662.521	343.331	877.939	318.227	797.062	1383.55
NEG	NEG_267.2326_7.7488	267.233	7.74883	10Z-Heptadecenoic acid	86.8	C17H32O2	Lipids and lipid-like molecules	Fatty Acyls	HMDB0060038	NA	NA	Cyclohexaneundecanoic acid;(Z)-9-Heptadecenoic acid;2,4-Heptadecanedione;10Z-Heptadecenoic acid;7-Hexadecenoic acid, methyl ester;9Z-heptadecenoic acid	271110	325815	261861	230416	293303	235841	332083	170779	162147	146885	195477	177939	220726	267221	494188	452959	339753	444177	978943	394923	468312	636234	326804	322142	485107	710451	1.1673e+06	607155	770546	605499	496076	413138	401874	525682	525711	242959	589576
NEG	NEG_191.1073_4.6372	191.107	4.63722	11,12,13-Trinor-1(10)-spirovetivene-2,7-dione	74.9	C12H16O2	Organic oxygen compounds	Organooxygen compounds	HMDB0036734	NA	NA	2-Methyl-1-phenyl-2-propanyl acetate;4-Phenyl-2-butyl acetate;Ethyl 4-phenylbutanoate;Benzyl 3-methylbutanoate;3-Methylbutyl benzoate;2-Methylpropyl phenylacetate;2-Phenylethyl butanoate;2-Phenylethyl 2-methylpropanoate;5-Isopropyl-2-methylphenol acetate;3-Phenylpropyl propanoate;11,12,13-Trinor-1(10)-spirovetivene-2,7-dione;4-Methyl-2-(1-phenylethyl)-1,3-dioxolane, 9CI;4-Methylphenyl 3-methylbut…	9587.5	7701.44	7729.03	11307.1	7533.17	9016.56	8444.78	7500.35	7385.45	7863.53	8517.27	7715	7816.79	8442.75	8185.45	11163.8	8571.23	7333.5	7757.03	8652.24	7392.13	8654.85	9093.78	7319.79	8057.49	9325.98	9760.43	9316.44	9623.36	8137.01	9143.21	7629.67	8333.41	8876.65	7666.75	8664.82	7353.04
NEG	NEG_347.2213_5.8572	347.221	5.85718	11-Deoxy-11-methylene-15-ketoprostaglandin D2	75.7	C21H32O4	NA	NA	NA	NA	NA	3b,15b,17a-Trihydroxy-pregnenone;3b,17a,21-Trihydroxypregnenone;3a,21-Dihydroxy-5b-pregnane-11,20-dione;11b,21-Dihydroxy-5b-pregnane-3,20-dione;17a,21-Dihydroxypreg-nenolone;7'-Carboxy-alpha-chromanol;[10]-Gingerdione;[8]-Paradyl acetate;9alpha-(3-Methyl-2E-pentenoyloxy)-4S-hydroxy-10(14)-oplopen-3-one	9728.86	9476.02	9998.98	14775.8	9162.57	11439.4	8510.27	12198.5	10714.8	12729.9	14897.4	15457	10055	8363.69	8437.8	12500.8	7285.4	9568.88	7878.22	8585.47	12421.9	7306.98	9214.31	14514.6	10306.8	7412.21	10756.7	7980.44	4795.86	7385.28	8030.78	8181.13	9069.79	11468.1	11857.6	9220.46	10024.3
NEG	NEG_269.2116_5.4622	269.212	5.46218	11-Oxohexadecanoic acid	80.3	C16H30O3	Lipids and lipid-like molecules	Fatty Acyls	HMDB0030978	NA	NA	3-Oxohexadecanoic acid;8-Oxohexadecanoic acid;9-Oxohexadecanoic acid;11-Oxohexadecanoic acid	238103	171881	149318	130339	175411	246530	245399	171511	211531	165919	232475	229306	232131	247212	132779	271079	246511	204789	271850	244453	171554	253855	333044	163388	161383	185151	248754	272278	183392	237430	178899	226303	195774	239231	240208	238463	149662
POS	POS_391.283_4.2845	391.283	4.28452	12-Ketodeoxycholic acid	77	C24H38O4	Lipids and lipid-like molecules	Sterol Lipids	HMDB0000328	NA	NA	12-Ketodeoxycholic acid;7-Hydroxy-3-oxocholanoic acid;Nutriacholic acid;7a-Hydroxy-3-oxo-5b-cholanoic acid;9'-Carboxy-alpha-chromanol;D8'-Merulinic acid A;12alpha-hydroxy-3-oxo-5beta-cholan-24-oic Acid;Octadecyl fumarate;Dodecanedioylcarnitine	17741	22282.1	37690.6	45177.7	18310.5	20142.2	14842.1	18972.1	21827.1	22670.8	25171.7	26419.1	36948.6	31232.6	20473.2	34668.2	13480.9	37702.6	29210.8	21287.1	47963.5	29978	15712.1	39219.3	23744.8	15413.9	17541.9	15404.8	24390.3	32482.5	13290.2	11218.2	20799.6	21772	28495.4	32490.9	25621.6
NEG	NEG_285.2426_5.5974	285.243	5.59743	12-hydroxyheptadecanoic acid	74	C17H34O3	Lipids and lipid-like molecules	Fatty Acyls	HMDB0061663	NA	NA	Avocadene;12-hydroxyheptadecanoic acid	11893.6	9085.02	14320.6	9181.62	7908.78	14152.8	9095.02	11985.9	8472.66	13988.1	9445.57	12761.5	13815.7	14360.4	17236.8	15584.2	16580.2	14716.1	23180.9	11732.4	9439.48	19447.1	13292.3	8607.95	12989.2	8781.97	15331.4	11337.7	16891.8	9740.8	12012.7	12442.3	14084	10787.1	10506.2	7084.23	10494
NEG	NEG_319.2266_5.56	319.227	5.56002	12R-Hydroxy-5Z,8Z,10E,14Z-eicosatetraenoic acid	87.3	C20H32O3	Lipids and lipid-like molecules	Fatty Acyls	NA	NA	NA	5,6-Epoxy-8,11,14-eicosatrienoic acid;8,9-Epoxyeicosatrienoic acid;14R,15S-EpETrE;15(S)-HETE;14,15-Epoxy-5,8,11-eicosatrienoic acid;11,12-Epoxyeicosatrienoic acid;8-HETE;16(R)-HETE;11(R)-HETE;20-Hydroxyeicosatetraenoic acid;12-HETE;18-Hydroxyarachidonic acid;9-HETE;11,12-EpETrE;5-HETE;19(S)-HETE;10-HETE;13-HETE;17-HETE;Annoglabasin E;Ucriol;8alpha,13R-Epoxy-14-labden-19-oic acid;2-Hydroxy-6-tride…	22300.3	18800.2	9468.48	8516.86	23028.2	27581	12098.5	15107.5	18948.8	12833.7	14665.8	14339.6	11237.8	6816.14	9550.31	6338.96	3650.33	108360	9098.13	4456.02	76596	4623.36	4331.8	4730.11	3165.3	3498.04	6690.22	8861.18	3653.46	55412.6	3275.51	13925.9	3687.51	6278.14	4125.85	74249.5	15810.1
NEG	NEG_459.3445_7.8171	459.344	7.81707	13'-Carboxy-alpha-tocopherol	71.9	C29H48O4	Lipids and lipid-like molecules	Prenol lipids	HMDB0012555	NA	NA	13'-Carboxy-alpha-tocopherol;(3beta,5alpha,6beta,9alpha,22E,24R)-23-Methylergosta-7,22-diene-3,5,6,9-tetrol;DG(20:3(8Z,11Z,14Z)/22:6(4Z,7Z,10Z,13Z,16Z,19Z)/0:0);DG(20:4(5Z,8Z,11Z,14Z)/22:5(4Z,7Z,10Z,13Z,16Z)/0:0);DG(20:4(5Z,8Z,11Z,14Z)/22:5(7Z,10Z,13Z,16Z,19Z)/0:0);DG(20:4(8Z,11Z,14Z,17Z)/22:5(4Z,7Z,10Z,13Z,16Z)/0:0);DG(20:4(8Z,11Z,14Z,17Z)/22:5(7Z,10Z,13Z,16Z,19Z)/0:0);DG(20:5(5Z,8Z,11Z,14Z,17Z)…	5504.92	14048.4	5833.45	2568.87	7293.53	7355.79	12175.1	4390.49	3603.98	5230.09	9134.27	4130.83	5403.38	5296.27	2497.46	2943.07	4309.55	5939.07	7523.95	1991.42	4419.49	5265.35	1981.58	4892.98	1509.06	6370.32	16850	4891.77	6865.81	9085.94	10644.9	6541.09	3768.71	2943.74	3830.73	3807.99	7261.39
NEG	NEG_389.2169_3.3536	389.217	3.3536	13,14-Dihydro-16,16-difluoroprostaglandin D2	87.8	C20H32F2O5	NA	NA	NA	NA	NA	Lubiprostone;7,8-Dihydro-3b,6a-dihydroxy-alpha-ionol 9-glucoside;(3S,5R,6S,7E,9x)-7-Megastigmene-3,6,9-triol 9-glucoside	78620.2	54096.3	48991.7	60830.3	63299.6	65001.5	63330.6	62769.8	49392.3	64892.4	64721.6	68055.9	66025.6	48757.7	38913.5	43593.2	49113.6	17957.4	23809.9	53517.1	29477.5	30661.1	43216	49306	24175.2	16466.1	9849.06	13154.2	8407.02	26854.4	17172.1	32781.4	10161.6	16788.4	13618.9	25533.9	39818
NEG	NEG_355.226_7.1146	355.226	7.11458	14-HDoHE	77	C23H32O3	Lipids and lipid-like molecules	Fatty Acyls	HMDB0060044	NA	NA	1-Formylneogrifolin;14-HDoHE	6299.75	4607.91	6889.35	5690.27	8493.27	4316.56	6976.66	5212.38	5578.17	3973.11	6139.09	5498.67	5000.34	4656.15	6538.48	5646.6	5439.47	5817.27	6401.84	5155.4	5966.39	4100.2	5209.35	4823.57	4706.1	4241.64	7151.33	6918.29	5285.01	5470.04	5124.76	3393.3	5374.17	5306.59	4573.71	5915.99	5391.17
NEG	NEG_311.2216_4.469	311.222	4.469	15,16-DiHODE	78.1	C18H32O4	Lipids and lipid-like molecules	Fatty Acyls	HMDB0010208	NA	NA	11-HpODE;(10E,12Z)-(9S)-9-Hydroperoxyoctadeca-10,12-dienoic acid;13-L-Hydroperoxylinoleic acid;8(R)-Hydroperoxylinoleic acid;9(S)-HPODE;12,13-DiHODE;15,16-DiHODE;9,10-DiHODE;(Â±)-(E)-13-Hydroxy-10-oxo-11-octadecenoic acid	21996.8	21345.9	43204	22040	45765.6	22780.1	55860.1	25408.8	24214.8	22835.1	24504.5	23712.2	15966.9	19109	16013.9	87187.7	17464.1	15325.5	45515.9	18697.2	14174.5	14801.8	58958.4	47916.4	13316.5	16292.3	33600.3	28029	12705.4	12957.8	16181.1	14701.8	44317.7	13396.8	12771.8	11925.3	14342.9
NEG	NEG_311.2221_5.1193	311.222	5.1193	15,16-DiHODE	84.9	C18H32O4	Lipids and lipid-like molecules	Fatty Acyls	HMDB0010208	NA	NA	11-HpODE;(10E,12Z)-(9S)-9-Hydroperoxyoctadeca-10,12-dienoic acid;13-L-Hydroperoxylinoleic acid;8(R)-Hydroperoxylinoleic acid;9(S)-HPODE;12,13-DiHODE;15,16-DiHODE;9,10-DiHODE;(Â±)-(E)-13-Hydroxy-10-oxo-11-octadecenoic acid	86767.6	101370	131359	123176	93899.6	109077	89709.9	100512	109037	107967	87947.2	90755.2	80398.1	99225	90413.8	117650	81490.3	111789	100419	98885.7	92217.3	88016	94068.4	86445.5	74901.4	87663.3	117140	103158	85514.8	118373	86820.4	72477.4	85799.1	91769.6	96884.6	91362.5	98007.6
NEG	NEG_339.2524_4.3482	339.252	4.34817	15S-Hydroperoxy-11Z,13E-eicosadienoic acid	70.7	C20H36O4	Lipids and lipid-like molecules	Fatty Acyls	NA	NA	NA	NA	4578.06	4821.77	5328.07	6220.74	5776.98	5496.93	6240.83	5467.12	6942.85	5887.58	4612.06	5649.06	4154.68	4587.96	3718.43	4459.71	4021.98	3893.89	5184.64	4812.86	4931.18	5419.41	3731.71	4345.89	3490.94	4904.09	3851.88	3671.99	2791.28	4007.36	3588.09	3668.12	2830.81	2881.64	6341.09	4190.93	4345.56
NEG	NEG_363.2525_4.4548	363.252	4.45478	16,16-Dimethylprostaglandin A1	84.2	C22H36O4	NA	NA	NA	NA	NA	6-O-Acetylaustroinulin;7-O-Acetylaustroinulin	12617.1	8673.36	12365.4	17547.1	6014.17	10238.7	4914.37	8647.16	8824.36	7316.19	9577.94	10721.2	9957.97	7449.62	10313.8	14678.4	4681.4	10603.7	3816.93	4980.83	13336.8	5256.49	4984.72	9312.73	6291.97	4438.43	6880	9243.19	3529.56	6369.53	3366.48	7283.41	4378.93	6208.18	6335.03	6429.46	7304.84
NEG	NEG_271.2271_5.2159	271.227	5.21588	16-Hydroxyhexadecanoic acid	89.1	C16H32O3	Lipids and lipid-like molecules	Fatty Acyls	HMDB0006294	NA	NA	(R)-3-Hydroxy-hexadecanoic acid;(R)-2-Hydroxyhexadecanoic acid;3-hydroxyhexadecanoic acid	84620	81706.6	90129.5	93970.4	95127.6	82966.9	104313	88107.8	74248.2	79971.2	77588.5	106843	85927.2	101798	118957	104121	108144	107231	175805	91210.8	110584	107010	161070	107922	81379.1	96682.1	95889	145575	276068	83741.9	134668	77680.6	114310	98579.6	93966.9	98719.1	91036.1
NEG	NEG_319.2264_4.7593	319.226	4.75927	18-Hydroxyeicosatetraenoic acid	84	C20H32O3	Lipids and lipid-like molecules	Fatty Acyls	HMDB0006245	NA	NA	5,6-Epoxy-8,11,14-eicosatrienoic acid;8,9-Epoxyeicosatrienoic acid;14R,15S-EpETrE;15(S)-HETE;14,15-Epoxy-5,8,11-eicosatrienoic acid;11,12-Epoxyeicosatrienoic acid;8-HETE;16(R)-HETE;11(R)-HETE;20-Hydroxyeicosatetraenoic acid;12-HETE;18-Hydroxyarachidonic acid;9-HETE;11,12-EpETrE;5-HETE;19(S)-HETE;10-HETE;13-HETE;17-HETE;Annoglabasin E;Ucriol;8alpha,13R-Epoxy-14-labden-19-oic acid;2-Hydroxy-6-tride…	12099.6	13176.7	14338.8	18179.8	11061	11207.4	13369.4	14776.7	11146.3	14064.8	16176.8	15809.5	12498.1	12523.9	12075.1	13592.1	9224.98	12142.6	13223.9	11741.1	15005.3	35671.3	11224.6	14754	10531.1	9698.41	10247.7	10412.9	5545.24	9483.62	11106.8	8654.37	9200.86	14244.9	12483	11694.5	11623.5
NEG	NEG_319.2265_4.5179	319.227	4.5179	18-Hydroxyeicosatetraenoic acid	88.1	C20H32O3	Lipids and lipid-like molecules	Fatty Acyls	HMDB0006245	NA	NA	5,6-Epoxy-8,11,14-eicosatrienoic acid;8,9-Epoxyeicosatrienoic acid;14R,15S-EpETrE;15(S)-HETE;14,15-Epoxy-5,8,11-eicosatrienoic acid;11,12-Epoxyeicosatrienoic acid;8-HETE;16(R)-HETE;11(R)-HETE;20-Hydroxyeicosatetraenoic acid;12-HETE;18-Hydroxyarachidonic acid;9-HETE;11,12-EpETrE;5-HETE;19(S)-HETE;10-HETE;13-HETE;17-HETE;Annoglabasin E;Ucriol;8alpha,13R-Epoxy-14-labden-19-oic acid;2-Hydroxy-6-tride…	9581.26	12144.4	14032.3	17246	11289	15436.1	10634.5	13799.1	11561.2	15218.5	13136.8	13557.8	10502.5	14084.6	10381.5	18159.9	9786.95	15028.2	10059.5	10387.2	9373.6	11555.1	10370	18121.7	9148.13	8431.69	9500.57	10990.5	6214.56	10084.4	10644.5	6545.14	8453.28	12228.2	11814.5	23235.6	10516
POS	POS_404.2316_3.4052	404.232	3.40523	1H-Indazole-3-carboxamide, 1-(5-hydroxypentyl)-N-tricyclo[3.3.1.1(3,7)]dec-1-yl-	71.5	C23H31N3O2	Organoheterocyclic compounds	Indoles and derivatives	NA	NA	NA	CPA(18:0/0:0)	1731.1	1916.98	1539.71	2164.54	1501.86	1350.98	1772.96	1202.54	1195.53	1596.84	782.762	1245.4	1398.43	1593.39	1568.18	1190.23	1184.16	836.14	1256.84	1282.24	933.193	1026.03	875.167	1400.98	1201.7	1062.96	1089.32	1291.19	1368.76	1190.5	886.931	1538.18	1217.19	1601.69	1361.9	1003.15	1566.91
NEG	NEG_146.0245_3.4814	146.025	3.48138	1H-Indole-2,3-dione	75.7	C8H5NO2	Organoheterocyclic compounds	Indoles and derivatives	HMDB0061933	C11129	NA	NA	3044.81	2509.74	4812.05	4266.91	2918.01	2157.98	3060.25	2691.82	3187.55	2168.9	2635.38	2939.39	3117.4	4401.75	3350.78	3251.98	4612.13	2950.76	3569.04	2716.45	2336.59	3025.62	3230.48	3446.39	3283.68	4890.43	3490.76	3541.6	3209.64	3196.41	3672.96	2672.27	3303.33	4222.16	3128.22	2826.55	2863.95
NEG	NEG_190.0508_2.9582	190.051	2.95822	1H-Indole-3-carboxaldehyde	83.7	C9H7NO	Organoheterocyclic compounds	Indoles and derivatives	HMDB0029737	C08493	NA	5-Hydroxyindoleacetic acid;xi-2,3-Dihydro-2-oxo-1H-indole-3-acetic acid;5-Phenyl-1,3-oxazinane-2,4-dione;1-Oxo-1H-2-benzopyran-3-carboxaldehyde;Juglone	12627.2	9500.83	10205.5	9740.97	13266.1	11074.7	10928.4	14209.8	9785.77	12722.6	10966.4	11407.3	10121.8	9221.26	8285.52	9089.78	12688	10776.2	8794.49	10542.1	14308.9	8090.41	9655.64	10626.2	10266.6	8388.93	7223.71	9765.47	10319.8	10581.2	11622.7	12553.4	8018.44	10330.2	10396.2	10056.8	9723.06
NEG	NEG_160.0429_3.7396	160.043	3.73957	1H-Indole-3-carboxylic acid	84.1	C9H7NO2	Organoheterocyclic compounds	Indoles and derivatives	HMDB0003320	C19837	NA	trans-S-(1-Propenyl)-L-cysteine;S-Allylcysteine	2544.3	2613.3	4369.75	6057.02	5192.65	2580	4220.48	3474.37	1713.23	3630.29	2745.63	5133.45	3004.25	3509.52	3001.72	4464.13	3535.92	6670.83	5029.4	1947.19	3101.26	3651.79	2463.39	3174.7	2896.6	2487.23	3999.42	3673.48	4435.66	3353.66	3407.73	3651.12	2716.02	3045.8	1724.35	3843.1	4724.83
NEG	NEG_160.04_3.4735	160.04	3.47347	1H-Indole-3-carboxylic acid	86.1	C9H7NO2	Organoheterocyclic compounds	Indoles and derivatives	HMDB0003320	C19837	NA	2-Indolecarboxylic acid;Indole-3-carboxylic acid;4,6-Dihydroxyquinoline;3-Formyl-6-hydroxyindole;Quinoline-4,8-diol;Isopentyl beta-D-glucoside	3537.73	3051.1	3888.88	2310.42	3378.54	3318.59	3587.25	3641.55	3205.07	2543.7	2692.23	2633.1	4262.3	5902.51	5214.37	3380.59	3781.92	2614.55	3530.43	5151.55	2732.21	4248.42	4177.08	4013.93	4546.05	3900.91	3073.37	3050.01	2865.92	5133.62	5186.54	5449.99	2994.46	3932.23	3218.05	3800.64	3535.75
NEG	NEG_188.0716_3.8416	188.072	3.84157	1H-Indole-3-propanoic acid	95.9	C11H11NO2	Organoheterocyclic compounds	Indoles and derivatives	NA	NA	NA	3-Indolepropionic acid;Phensuximide;Indole-3-methyl acetate;Menadione;Methyl (Z)-2-decene-4,6,8-triynoate	47219.6	40385.2	24126.3	32994	52319.8	13294	38338	55760.7	50982.7	47896.1	21864.2	19522.8	29293.9	26099.6	17186.7	23299.1	36882.7	8262.94	21153.5	59515.1	14414.4	37983.5	30897.6	10691.8	25235.6	18153.8	15907.3	28270.3	23900.7	10339.9	28469.5	10879.9	35025.8	27067.5	13767.3	34317.2	26390.1
POS	POS_190.0857_3.8425	190.086	3.84247	1H-Indole-3-propanoic acid	77.9	C11H11NO2	Organoheterocyclic compounds	Indoles and derivatives	NA	NA	NA	3-Indolepropionic acid;Phensuximide;Indole-3-methyl acetate;Menadione;Methyl (Z)-2-decene-4,6,8-triynoate	1337.08	1443.57	908.798	1135.75	1204.7	546.254	1326.74	384.463	1452.24	1370.65	738.726	868.742	805.515	1010.32	634.191	774.792	1196.19	443.742	832.905	1845.74	577.735	909.716	1150.45	471.188	891.709	762.939	666.486	1049.64	835.815	466.906	918.307	561.476	1108.22	835.986	560.841	586.467	1038.05
NEG	NEG_423.273_5.526	423.273	5.52599	1b,3a,7b-Trihydroxy-5b-cholanoic acid	77.4	C24H40O6	Lipids and lipid-like molecules	Sterol Lipids	HMDB0013158	NA	NA	1b-Hydroxycholic acid;3b,4b,7a,12a-Tetrahydroxy-5b-cholanoic acid;2b,3a,7a,12a-Tetrahydroxy-5b-cholanoic acid;3a,7a,12a,19-Tetrahydroxy-5b-cholanoic acid;3a,6b,7b,12a-Tetrahydroxy-5b-cholanoic acid;3a,6b,7b,12b-Tetrahydroxy-5b-cholanoic acid;3a,6b,7a,12a-Tetrahydroxy-5b-cholanoic acid;1,3,7,12-Tetrahydroxycholan-24-oic acid;3a,4b,7a,12a-Tetrahydroxy-5b-cholanoic acid;1b,3a,7b-Trihydroxy-5b-cholan…	11945.2	11370.5	23813.8	15485.7	16209.4	16947.3	19328.5	11590.9	26719.3	14164.5	22262.8	10839.5	11935.4	11621.3	13399.9	16122	22576.4	17691.4	13005.1	10974	13576.5	12547.1	12527.6	12358.1	10380	10635.7	13022.5	18600.2	14104.1	13015.5	10008.5	12788.9	12515.8	12298.5	12020.2	11836.8	12206
NEG	NEG_245.0776_1.4418	245.078	1.44175	2,2'-Dihydroxybiphenyl	76.1	C12H10O2	NA	NA	NA	NA	NA	5,6-Dihydrouridine;L-alpha-Aspartyl-L-hydroxyproline ;Aspartyl-Hydroxyproline	2047.48	1684.61	1305.26	1732.57	1601.21	1231.11	1383.51	1678.1	2157.88	1379.99	1730.57	1412.13	2132.96	1831.91	1432.02	1517.55	2155.26	1531.89	1682.08	1747.4	1836.98	2034.25	1625.15	1380.17	1898.82	1593.42	965.132	1440.65	1371.8	1464.93	1706.61	1825.21	2111.58	1201.18	1337.52	1813.88	1625.37
NEG	NEG_339.232_7.4168	339.232	7.41682	2,2'-Methylene-bis(6-tert-butyl-4 methylphenol)	92.4	C23H32O2	Benzenoids	Phenols	NA	NA	NA	Plastoquinone 3;1,1'-[1,11-Undecanediylbis(oxy)]bisbenzene;N-Jasmonoylisoleucine	138055	83199	140642	81010.2	111990	92330.2	87967.9	153835	83460.4	81266.5	101669	103252	80493.2	83940.3	127523	93373.5	106500	111470	107268	71478.1	95692.3	76714.7	75809.6	76339.6	74183.9	78529.1	80036.5	122888	127674	77987.7	104351	64141.5	65179.6	55156.4	68013.9	84433.8	87465.2
NEG	NEG_311.2948_8.0957	311.295	8.09568	2,2,6,10,14-Pentamethylpentadecanoic acid	81.2	C20H40O2	Lipids and lipid-like molecules	Prenol lipids	HMDB0031318	NA	NA	3D,7D,11D-Phytanic acid;3L,7D,11D-Phytanic acid;Phytanic acid;Arachidic acid;2,2,6,10,14-Pentamethylpentadecanoic acid;Ethyl stearate;5-Hydroxy-7-eicosanone;4-Hydroxy-6-eicosanone;3,7R,11R,15-tetramethyl-hexadecanoic acid	128250	53560	44613.2	50214.8	47737.7	106098	92246.7	39214.7	107798	95841.9	98103.6	61603.3	60952.6	41191.1	58465.1	48195.7	56565.7	43557.9	86508.2	51964.4	99644.2	74293	47629.3	91379.3	135566	82286.6	134217	100467	73067.2	90550.3	98247.4	88762	49545	72581.4	85799	65486.7	73389.8
POS	POS_111.0796_3.2246	111.08	3.22462	2,3,5-Trimethylfuran	80.4	C7H10O	Organoheterocyclic compounds	Heteroaromatic compounds	HMDB0029721	NA	NA	2,3,5-Trimethylfuran;2-Ethyl-5-methylfuran;3-Methyl-2-cyclohexen-1-one;2-Propylfuran;2-Isopropylfuran;(E,Z)-2,4-Heptadienal	5773.46	6539.01	3948.38	3851.45	5672.37	5209.99	5010.12	5020	3511.33	5046.84	5667.92	6403.29	6738.19	4353.5	2941.56	4281.34	3588.27	696.687	1713.33	5005.63	1786	2325.08	3628.25	4529.79	1012.55	779.282	736.177	588.821	663.018	895.99	731.32	1126.42	603.241	863.568	676.145	923.342	3663.3
NEG	NEG_261.0589_0.9169	261.059	0.916925	2,3-Naphthalenedicarboxylic acid	72	C12H8O4	Benzenoids	Naphthalenes	NA	NA	NA	NA	5212.08	5023.81	7106.51	4518.49	5094.76	5051.83	5274.87	5190.67	5214.69	4290.05	5138.16	5379.11	4976.24	6432.56	5260.6	5596.54	6087.21	6490.08	5823.07	5951.56	5437.62	5016.18	5932.76	5036.71	5703.91	6105.42	6307.05	6481.74	6553.28	5778.75	7692.93	5468.53	6688.64	6195.4	6569.08	5382.35	5147.39
NEG	NEG_225.0684_3.6562	225.068	3.65624	2,4,6-Trimethoxyphenyl acetate	81.1	C11H14O5	Benzenoids	Phenol esters	HMDB0041560	NA	NA	1-(9Z-tetradecenoyl)-glycero-3-phosphate;Angelicolide;Angeolide;Levistolide A;Norbixin;Conferone;Gancaonin U;Kinocoumarin;(3'x,5'a,9'x,10'b)-O-(6-Oxo-7-drimen-11-yl)umbelliferone;Tokinolide A;Fludrocortisone;Rutagravine;1-Hydroxyrutacridone epoxide;20-Hydroxyrutacridone epoxide	4490.55	3268.13	3904.7	5102.96	11809.3	2537.87	2190.51	3206.24	3322.84	3333.8	3310.05	2862.12	1241.77	2682.4	2974.55	4634.44	4137.87	2231.56	602.805	2250.84	6367.69	2662.39	2237.9	1734.61	2434.64	2272.01	2961.85	3398.75	2703.37	2267.16	7197.67	5878.36	2372.08	3578.4	1558.71	3442.65	2823.41
NEG	NEG_205.1597_6.133	205.16	6.13298	2,4-Di-tert-butylphenol	93.3	C14H22O	Benzenoids	Benzene and substituted derivatives	HMDB0013816	NA	NA	4-(1,1,3,3-Tetramethylbutyl)-phenol;delta-Methylionone;3-Methyl-4-(2,6,6-trimethyl-2-cyclohexen-1-yl)-3-buten-2-one;Methyl-delta-ionone;alpha-(p-(1,1,3,3-Tetramethylbutyl)phenyl)-omega-hydroxypoly(oxyethylene);1-(2,6,6-Trimethyl-2-cyclohexen-1-yl)-1-penten-3-one;alpha-Irone;Etaspirene;10-Isopropyl-2,7-dimethyl-1-oxaspiro[4.5]deca-3,6-diene;1-(2,6,6-Trimethyl-1-cyclohexen-1-yl)-1-penten-3-one;(Z)-…	120138	111272	127684	119173	122678	141780	129227	127514	110237	107834	111191	136407	118571	131009	117562	139307	124203	116159	106965	117218	114646	128749	146278	122575	115985	128508	110435	132495	145558	150351	124045	128496	135466	129142	137004	134209	134968
NEG	NEG_249.1492_4.212	249.149	4.21195	2,4-Di-tert-butylphenol	79.9	C14H20O	Benzenoids	Benzene and substituted derivatives	HMDB0013816	NA	NA	Gemfibrozil;1-Hydroxyacorenone;Blennin A;Procurcumadiol;(3beta,6beta)-Furanoeremophilane-3,6-diol;Heliannuol D;(6beta,8alpha)-6-Hydroxy-7(11)-eremophilen-12,8-olide;Ketosantalic acid;3-Hydroxytrichothecene;Piperdial;3beta-Dihydroxymarasmene;13-Hydroxymarasmene;3-Ketoapotrichothecene;Valerenolic acid;Ketopelenolide a;FS4 toxin;Lactaronecatorin A;Cadabicilone;3beta-Hydroxycinnamolide;Abscisic alcoh…	29307	29807.7	27065.9	30128.5	28999.4	26276.7	30380.7	35513.2	24210.6	27191.8	29579.4	28866.4	23264.7	25251.4	22015.3	23330.8	22015.3	15861.2	18872.6	32150.4	17506.4	18189.8	20253.5	23147	17878.8	16081.9	13628	16110.2	12676.9	21472.3	22391.1	16245.7	12696.9	17931.8	16482.8	18887.4	22707.4
NEG	NEG_188.9511_3.6693	188.951	3.66928	2,4-Dichlorobenzoic acid	83.6	C7H4Cl2O2	Benzenoids	Benzene and substituted derivatives	NA	C06670	map00364(Fluorobenzoate degradation);map01100(Metabolic pathways);map01120(Microbial metabolism in diverse environments)	Alphachloralose	2285.03	2439.2	2842.32	2725.94	2625.31	2433.01	2587.36	3063.94	2404.53	2707.1	2336.04	2137.33	3057.67	3162.15	3009.31	3215.1	2483.75	3281.71	3446.22	2188.31	3446.94	3180.29	2209.78	2401.52	1421.87	1805.7	2367.64	2804.71	2181.27	1444.01	1193.45	2066.62	2933.81	3134.31	1024.85	2594.45	2474.26
NEG	NEG_230.9964_3.1899	230.996	3.18993	2,4-Dihydroxyacetophenone 5-sulfate	74.4	C8H8O6S	Organic oxygen compounds	Organooxygen compounds	HMDB0041646	NA	NA	2,4-Dihydroxyacetophenone 5-sulfate;Vanillin 4-sulfate	26183.2	17313.7	15810.2	18536.1	17168.3	17375.1	27122.8	18780.6	20332	18103.8	23641.4	23671.8	9224.33	7734.42	6346.68	5856.29	4735.63	3124.02	6511.46	6620.38	4800.5	4997.93	4836.3	6246.41	6340.44	4016.22	1162.46	2776.97	2358.44	3851.14	2900.75	3677.55	2621.67	2879.91	3565.07	4195.85	10857.7
NEG	NEG_277.144_4.1326	277.144	4.13258	2,5,7,8-Tetramethyl-2-(.beta.-carboxyethyl)-6-hydroxychroman	76.8	C16H22O4	NA	NA	NA	NA	NA	Alpha-CEHC;Monoethylhexyl phthalic acid;Diisobutyl phthalate;Dibutyl phthalate;Camelinin;Cilazapril	6387.79	5210.72	6996.24	5307.34	4715.06	4712.65	3961.83	6373.13	4458.91	5367.05	6307.82	7140.99	5263.81	4196.3	5751.6	5210.54	5457.89	4876.15	4382.94	5052.4	5470.2	3140.64	4046.38	5106.12	4819.06	3775.72	3559.79	4356.59	3483.22	5708.94	4887.17	4666.42	2927.61	2641.05	5987.82	6502.08	4673.86
NEG	NEG_173.118_3.7614	173.118	3.76142	2,5-Diethyltetrahydrofuran	86.1	C8H16O	Organoheterocyclic compounds	Tetrahydrofurans	HMDB0029574	NA	NA	(Â±)-3-Hydroxynonanoic acid;2,4,6-Triethyl-1,3,5-trioxane	68098.7	63163.3	62250.6	56516.1	60589.8	71916.4	70527.9	65324.3	62578	61206.8	66837.3	63295	63643	67391.1	64621.4	69547.9	68290.1	62390.6	62216.2	63650.6	62398.8	57611.3	86454	66445.9	66003	73797.3	68932.8	76133.2	73439	65188.8	76617	67766	70519	64081.3	63609.7	68652.5	62066
NEG	NEG_153.02_3.2879	153.02	3.28794	2,6-Dihydroxybenzoic acid	87.2	C7H6O4	Benzenoids	Benzene and substituted derivatives	HMDB0013676	NA	NA	Gentisic acid;2-Pyrocatechuic acid;Protocatechuic acid;2,6-Dihydroxybenzoic acid;3,5-Dihydroxybenzoic acid;2,4-Dihydroxybenzoic acid;Patulin	250953	189511	125359	217607	193927	153046	172761	174107	173016	142469	190716	199251	232933	174396	171792	181214	162275	68964.6	93403.4	173208	113207	95528.9	117864	163100	77675.4	55737.3	44397.6	42540.1	49454.8	150031	58501.8	158083	71581.9	46922.4	42561.1	135214	126830
NEG	NEG_193.0868_3.7606	193.087	3.76058	2,6-Dimethoxy-4-(1-propenyl)phenol	80	C11H14O3	Benzenoids	Benzene and substituted derivatives	HMDB0037271	NA	NA	(R)-3-Hydroxy-5-phenylpentanoic acid;2,5-Dimethoxy-4-(2-propenyl)phenol;Butylparaben;Zingerone;Ethyl 4-methylphenoxyacetate;4-Methoxybenzyl propanoate;Isobutyl salicylate;2,6-Dimethoxy-4-(1-propenyl)phenol;Butyl salicylate;Methoxyeugenol;5-Hydroxy-2-benzyl-1,3-dioxane;2-Benzyl-5-hydroxymethyl-1,3-dioxolane;3-Hydroxyphenyl-valeric acid;Ethyl 4-ethoxybenzoate;[2-(2-Methylphenyl)-1,3-dioxolan-4-yl]m…	17448.6	24104	13305.1	17144.3	17920.8	14902.9	16632.6	20689.4	16827.3	20193.8	16397.4	12317.9	16435.2	18048.8	13368.7	11803.1	10499.1	7427.21	7825.34	17319.9	13524.2	16471.4	13201.1	14633.9	9479.48	7482.96	6197.07	5890.5	6738.37	9153.53	10342.5	9744.59	7081.93	9583.94	7298.32	9580.59	15587.8
NEG	NEG_137.0605_3.5184	137.06	3.51838	2,6-Dimethyl-1,4-benzenediol	86.1	C8H10O2	Benzenoids	Phenols	HMDB0032137	NA	NA	2-Phenoxyethanol;Tyrosol;3-Acetyl-2,5-dimethylfuran;1,4-Dimethoxybenzene;1,3-Dimethoxybenzene;4-Ethoxyphenol;2-Methoxy-4-methylphenol;2,6-Dimethyl-1,4-benzenediol;1,2-Dimethoxybenzene;2-Acetyl-3,5-dimethylfuran;1-(2-Furyl)butan-3-one;4-Methoxybenzyl alcohol;1-(2-Furanyl)-1-butanone;4-Ethyl-1,2-benzenediol;3-Ethyl-1,2-benzenediol;Ethambutol;4-(Methylnitrosamino)-1-(3-pyridyl)-1-butanone	7067.97	4721.4	4504.13	6900.08	5362.02	5174.98	6017.35	6130.05	5066.89	6146.4	6579.74	5799.01	5241.95	3981.16	2827.08	4086.33	3029.28	2031.41	2328.86	3355.43	2325.87	2626.98	4478.03	3552.96	2706.77	1902.33	1638.6	2322.42	1714.55	2388.78	2331.45	3302.89	1996.34	1655.43	1718.01	2446.07	4764.64
NEG	NEG_149.009_6.0902	149.009	6.09025	2-(2-Thienyl)furan	73.8	C8H6OS	Organoheterocyclic compounds	Heteroaromatic compounds	HMDB0029715	NA	NA	Tartaric acid;D-Tartaric acid;2,3-Dihydroxybutanedioic acid;2-Methyl-2-(methyldithio)propanal;Resveratrol;(Z)-Resveratrol;Seselin;Oxybenzone;Trioxsalen;Benzyl salicylate;2,4-Difurfurylfuran;5,6-Dihydro-5-hydroxy-6-methyl-2H-pyran-2-one;o-Tolyl salicylate	2750.52	3161.11	3073.24	2356.11	1324.14	2536.41	2670.78	3090.76	2796.88	1910.18	2514.4	2811.16	2612.85	5446.09	2394.21	1713.67	2016.86	2668.31	2607.14	5105.07	3175.69	2493.32	3051.15	2817.88	2153.9	3223.94	2521.25	3259.53	3108.4	4397.24	5438.9	2525.86	2391.32	2915.07	2548.48	2339.02	3171.03
POS	POS_185.0803_6.0915	185.08	6.09147	2-Aminodipyrido[1,2-a:3',2'-d]imidazole	70.9	C10H8N4	Organoheterocyclic compounds	Imidazopyridines	HMDB0029748	C19245	NA	Vanylglycol;1-(3-Hydroxy-4-methoxyphenyl)-1,2-ethanediol;Genipic acid;4-Formyl-3-(formylmethyl)-4-hexenoic acid;(Â±)-threo-1-(4-Hydroxyphenyl)-1,2,3-propanetriol;3,4-Methylenepimelic acid;Phosphorylcholine;Dimethicone;Acetylcholine ;4-Trimethylammoniobutanoic acid;1-Nitroheptane	14030.8	16522.7	15560.9	13522.7	16832.3	17124.3	17388.4	14793.7	15785.6	14221.3	14792.3	17420.2	16083.9	15703.9	19923.1	14902.3	16746.1	14560	14965.2	14734.6	15753.1	14458.6	17532.4	15194.6	16676.4	18212.4	16072.4	10311	17064.6	13032.3	14908.7	14781	14367.4	14966.5	15219.2	14187.1	13097.5
NEG	NEG_142.066_3.0842	142.066	3.08415	2-Aminonaphthalene	86.1	C10H9N	Benzenoids	Naphthalenes	HMDB0041802	C02227	NA	Ibandronate	1783.87	2289.5	2954.57	2655.04	1994.44	2776.89	2217.63	2241.16	3023.58	2032.27	2190.61	1981.21	1966.89	2295.98	2290.4	2296	2269.56	2304.13	2886.73	2256.78	1845.28	2043.02	1994.74	2150.25	2540.86	3382.86	3229.41	3069.63	2828.84	2618.56	4214.7	2472.98	3108.66	2676.92	3584.32	3436.39	2417.15
POS	POS_144.0798_3.0797	144.08	3.0797	2-Aminonaphthalene	80.1	C10H9N	Benzenoids	Naphthalenes	HMDB0041802	C02227	NA	NA	2053.04	1871.94	2245.53	2235.38	1701.3	2131.06	1742.17	1472.26	2211.45	2195.4	1778.14	2137.33	1799.87	1379.98	1863.57	1139.07	2162.87	1716.41	1376.75	1888.22	1426.68	1686.91	1458.54	1542.55	2304.43	2334.46	1910.44	2283.28	2168.87	1620.05	2594.66	2084.28	1583.96	1859.59	2320.53	2081.09	2085.24
POS	POS_136.0475_0.9967	136.048	0.996733	2-Benzoxazolol	79	C7H5NO2	Organoheterocyclic compounds	Benzoxazoles	HMDB0032931	NA	NA	Creatinine	31274.8	22142.1	19008	26368.9	21318.5	23819.4	17394.7	23295.8	23805.6	27775.5	19403.9	20821.4	31684.6	26065.2	26899.5	21555.5	37043.6	31140	24376.9	31684.8	24819.5	25458.6	29538.8	27548.4	31262.4	34552.4	19934.8	30572.8	26992.1	24862.9	36423	30111.8	24422.6	25247.2	24864.7	21832.2	30372.3
NEG	NEG_253.1802_4.2804	253.18	4.28038	2-Decylfuran	70.7	C14H24O	Organoheterocyclic compounds	Heteroaromatic compounds	HMDB0032215	NA	NA	Lubiminol;8-Hydroxy-4(6)-lactarene-5,14-diol;(3beta,9beta)-7-Drimene-3,11,12-triol;7-Drimene-11,12,14-triol;Kessyl glycol;5-Acetoxydihydrotheaespirane	14030.1	26340.3	14679.3	24195.3	17604.2	14419.3	18051.5	18528.7	14041.8	16463.2	15334	15086.4	14507.2	16121.3	13104.2	15365.4	14030	14127.9	12391.9	17709.6	22045.9	10509.1	14213.7	15044.4	14620.9	11525.4	9921.95	14592.4	9637.38	19568.2	11501.2	16380.7	8289.2	10835.9	11421.9	10779.2	13301.6
NEG	NEG_125.097_3.528	125.097	3.52805	2-Ethyl-2-hexenal	80.2	C8H14O	Organic oxygen compounds	Organooxygen compounds	HMDB0061945	NA	NA	(E)-2-octenal;2-Octenal;(3xi,5Z)-1,5-Octadien-3-ol;2,4,4-Trimethylcyclopentanone;2-Octen-4-one;1-Octen-3-one;3-Methyl-3-hepten-2-one;5-Methyl-5-hepten-2-one;6-Methyl-3-hepten-2-one, trans-;4-Octen-3-one;3-Octen-2-one;(S,E)-Filbertone;5-Octen-2-one;Sulcatone;2-Ethylidenehexanal;6-Octenal;(Z)-5-Octenal;2,5-Octadien-1-ol;(3E,5Z)-3,5-Octadien-1-ol;(2E,4E)-2,4-Octadien-1-ol;2-Ethyl-2-hexenal;glutathio…	8821.74	7501.35	8031.2	7096.72	8280.5	7260.48	7419.06	7932.09	7699.34	8012.2	6282.82	6663.9	8698.1	8831.62	9693.12	9990.35	7768.54	6624.9	6271.44	7649.28	9513.12	7879.79	9976.63	7935.26	8758.71	6312.48	4749.74	5645.21	4340.82	5963.69	5835.09	7527.18	4935.59	5604.44	4836.89	5953.55	6758.89
NEG	NEG_111.0085_9.5394	111.009	9.53937	2-Furancarboxylic acid	81.9	C5H4O3	Organoheterocyclic compounds	Furans	HMDB0000617	C01546	map00365(Furfural degradation);map01100(Metabolic pathways);map01120(Microbial metabolism in diverse environments)	3-Furoic acid;2-Furoic acid;3-Hydroxy-2H-pyran-2-one;2,3-Dihydroxy-2,4-cyclopentadien-1-one	3042.02	2639.65	2635.88	3509.18	2286.45	2634.08	2116.4	2368.96	2842.53	2789.51	2404.12	2567.81	2247.41	2796.1	2950.01	2852.81	2498.28	2199.78	2924.14	3155.6	2980.47	3120.69	2421.82	2684.56	2701.37	3184.65	2211.06	2797.97	2641.41	2815.99	2849.38	2923.83	2393.95	3262.07	2853.48	2569.29	2595.04
NEG	NEG_184.0983_3.2291	184.098	3.22907	2-Hepteneoylglycine	83.4	C9H15NO3	Organic acids and derivatives	Carboxylic acids and derivatives	HMDB0094728	NA	NA	Pseudoecgonine;Ecgonine;2,6-Dimethoxy-4-methylphenol;4-Ipomeanol;1-Ipomeanol;Epoxyoxophorone;Ethyl 2-furanpropionate;2-Furanylmethyl butanoate;(4-Hydroxy-3-methoxyphenyl)ethanol;1,3,5-Trimethoxybenzene	465895	467921	339586	420942	416269	325887	397645	457084	258931	380432	363164	364272	460379	381379	211386	305938	236828	33642.3	96830.5	375457	65835.5	152084	306241	341875	35050.3	27429.4	12711.9	20139.5	12635.5	35121	16008.6	41863.6	17350.1	36371.6	20764.4	58074.8	212994
NEG	NEG_117.0555_1.5737	117.055	1.57373	2-Hydroxy-2-methylbutyric acid	88.5	C5H10O3	Lipids and lipid-like molecules	Fatty Acyls	HMDB0001987	NA	NA	Methyl 3-hydroxybutyrate;(S)-2-hydroxy-3-methylbutyric Acid;3-Hydroxy-2-methyl-[R-(R,S)]-butanoic acid;2-Methyl-3-hydroxybutyric acid;2-Ethylhydracrylic acid;2-Hydroxy-3-methylbutyric acid;3-Hydroxy-2-methyl-[S-(R,R)]-butanoic acid;3-Hydroxyvaleric acid;Erythronilic acid;3-Hydroxyisovaleric acid;2-Hydroxyvaleric acid;2-Hydroxy-2-methylbutyric acid;4-Hydroxyisovaleric acid;Ethyl lactate;Diethyl ca…	7286.07	7066.59	6272	6254.02	6431.41	6362.46	5703.9	6876.4	6631.05	4948.24	3186.38	4008.44	10051.3	6743.96	5946.71	4734.7	5668.4	3771.62	6095.36	9193.65	4550.27	5056.62	5847.14	4753.03	8909.95	5163.83	3073.41	4824.49	3423.92	4808.12	7008.13	5733.74	3998.04	5079.78	4651.12	4187.47	5489.82
NEG	NEG_235.1696_5.9183	235.17	5.9183	2-Hydroxyacorenone	93.1	C15H24O2	Organic oxygen compounds	Organooxygen compounds	HMDB0030916	NA	NA	(2E,6E)-1-Hydroxy-2,6,10-farnesatrien-9-one;2-Hydroxyacorenone;Acorusnol;Epiacorone;2,6-Di-tert-butyl-4-hydroxymethylphenol;Geranyl tiglate;10alpha-4,5-Seco-11-eudesmene-4,5-dione;(4S)-Dihydrocurcumenone;Calamensesquiterpinenol;Curdione;3-Hydroxy-1,10-bisaboladien-9-one;Epilubimin;7-Hydroxycostol;(-)-Myrtenyl isovalerate;Rishitinone;4alpha,5alpha-Epoxy-11-eudesmen-3a-ol;Isolubimin;Aubergenone;bet…	10144.1	14510.4	11781	39954.7	10272.6	10929.3	11970.2	14656.1	12360.3	11232.6	13500.1	13257.6	8647.35	14490.2	11644.4	32944	11762.7	11124.4	10207.3	13403.3	17144.7	12466.1	13485.8	12365.5	6232.35	7554.17	4711.9	19285	7687.53	8651	8041.45	8132.57	8553.96	7156.43	6802.78	8541.35	10785.1
NEG	NEG_281.1732_5.9868	281.173	5.9868	2-Hydroxyacorenone	83	C15H24O2	Organic oxygen compounds	Organooxygen compounds	HMDB0030916	NA	NA	NA	2938.55	4738.58	6089.96	3547.04	3427.52	3267.31	3732	4486.59	3901.94	3006.13	3706.71	5418.04	3403.76	3531.59	3487.17	4370.01	4287.7	6334.34	4687.51	3784.03	5825.14	3434.18	4697.73	7027.12	4069.81	3485.91	7139	3472.41	4474.13	3069.94	3771.68	3759.71	3585.5	3666.26	2977.93	2950.05	5538.11
NEG	NEG_121.0292_3.0288	121.029	3.02885	2-Hydroxybenzaldehyde	78.2	C7H6O2	Benzenoids	Benzene and substituted derivatives	HMDB0034170	C06202	map00626(Naphthalene degradation);map01061(Biosynthesis of phenylpropanoids);map01100(Metabolic pathways);map01120(Microbial metabolism in diverse environments);map01220(Degradation of aromatic compounds)	Benzoic acid;4-Hydroxybenzaldehyde;3-(2-Furanyl)-2-propenal;2-Hydroxybenzaldehyde;4-Pyridoxic acid	6595.94	6961.69	6597.63	3687.02	5583.02	3306.27	7007.73	6122.09	3491.24	5992.83	6505.82	6234.2	3580.39	4215.24	6946.58	6995.76	4115.28	6002.58	7680.71	5924.22	6345.16	6424.97	6212.49	6064.1	7518.57	7754.14	7334.31	8113.74	7782.9	6320.32	7423.6	3318.61	7831.45	5556.62	6731.06	3485.99	3084.32
NEG	NEG_123.0449_3.3443	123.045	3.34425	2-Hydroxybenzyl alcohol	89.9	C7H8O2	Benzenoids	Benzene and substituted derivatives	HMDB0059709	C02323	NA	NA	11360.1	12128.3	8329.35	9800.21	8317.04	10144.5	9319.28	10299.1	8457.72	9671.54	8182.71	7766.68	11405.1	7234.26	4676.47	7086.02	6429.78	1738.02	2751.61	7984.07	2992.24	4976.62	8000.51	6242.69	3113.55	3008.09	1390.96	2616.75	3166.28	4811.36	4126.98	3447.51	2829.26	3218.7	3650.69	4906.5	5948.12
NEG	NEG_194.0457_3.1914	194.046	3.19135	2-Hydroxyhippuric acid	88.6	C9H9NO4	Benzenoids	Benzene and substituted derivatives	HMDB0000840	C07588	NA	Salicyluric acid;Dopaquinone;4-Carboxyphenylglycine;Alpha-Hydroxyhippuric acid;Leucodopachrome;3-Hydroxyhippuric acid;4-Hydroxyhippuric acid;2-Hydroxy-6,7-dimethoxybenzoxazole;2-Hydroxy-7-methoxy-2H-1,4-benzoxazin-3(4H)-one;L-Dopaquinone;N-acetyl-5-aminosalicylic acid;Aesculetin;5,7-Dihydroxy-4H-1-benzopyran-4-one;4,7-Dihydroxy-2H-1-benzopyran-2-one;Fluvoxamine	9707.7	8878.06	12665.8	7706.56	8894.81	7312.05	8054.33	7474.04	6264.7	6531.49	6390.61	6401.7	11312.5	9738.46	13164.2	12577.3	8776.33	6460.48	9883.7	9812.85	8437.44	6780.18	13206.8	10121.6	8077.77	5939.43	4206.81	5325.71	4989.49	8798.75	5289.33	8022.46	4369.22	5519.77	5258.72	7737.12	6908.26
NEG	NEG_131.0712_3.1516	131.071	3.15165	2-Hydroxyisocaproic acid	79.5	C6H12O3	NA	Lipids and lipid-like molecules	HMDB0000665	92779	NA	2-Hydroxy-3-methylpentanoic acid;(5R)-5-Hydroxyhexanoic acid;5-Hydroxyhexanoic acid;D-Leucic acid;Leucinic acid;Hydroxyisocaproic acid;2-Hydroxycaproic acid;2-Ethyl-2-Hydroxybutyric acid;(R)-3-Hydroxyhexanoic acid;6-Hydroxyhexanoic acid;2-Methyl-3-hydroxyvaleric acid;(+/-)-1-Acetoxy-1-ethoxyethane;Paraldehyde;4,4-Dimethoxy-2-butanone;Ethyl (Â±)-3-hydroxybutyrate;Butoxyacetic acid;Threo-3-Hydroxy-…	13515.6	14644.2	11625	11258.1	11972.6	14142.9	13913.6	14150.7	11183.8	10843.8	11379.8	11580.1	9195.57	9539.99	8099.38	9008.05	8171.4	7499.52	7840.94	10804.5	7419.09	7806.17	7365.29	7221.64	8864.25	8150.84	7432.88	9424.26	8285.42	7835.59	8338.97	8199	7523.53	4477.24	6715.12	8307.81	9393.32
POS	POS_162.0541_3.0799	162.054	3.07989	2-Indolecarboxylic acid	90.9	C9H7NO2	Organoheterocyclic compounds	Indoles and derivatives	HMDB0002285	NA	NA	Hippuric acid;3-Succinoylpyridine;Adrenochrome;Methyl n-formylanthranilate;1-(4-Methoxyphenyl)-2-nitroethylene	2958.39	3348.39	2789.36	2651.14	4350.56	3206.1	3299.23	2913.82	2441.97	2346.79	2704.65	3287.48	5354.59	4170.51	4277.64	3813.61	2665.32	2392.7	3443.54	4541.01	1664.51	3114.41	3464.99	3524.28	4151.07	2049.68	2025.95	1666.06	1578.68	4873.45	3539.78	3205.06	1722.21	2417.93	2023.09	3396.71	3226.91
NEG	NEG_239.0394_0.9472	239.039	0.947167	2-Keto-D-gluconic acid	79.4	C6H10O7	NA	NA	NA	C06473	map00030(Pentose phosphate pathway);map01100(Metabolic pathways);map01120(Microbial metabolism in diverse environments)	NA	15174.9	13093.6	7947.56	10242.3	9953.69	11925.1	11146.9	9373.66	11116.2	8345.43	10869.8	9398.01	13243	15112.8	9539.63	11024.3	12020.4	12547.5	13037.4	10329.4	10341.3	9289.09	8568.84	11021.6	9855.71	14932.8	8858.73	10944.5	10142.7	10197.2	10119.6	10285.1	9662.68	8166.81	10167.9	8568.97	10018.9
POS	POS_287.1001_3.0877	287.1	3.08767	2-Methoxy-9-phenyl-1H-phenalen-1-one	75.6	C20H14O2	Benzenoids	Naphthalenes	HMDB0030840	NA	NA	3',4'-Dihydrodiol;Phenytoin dihydrodiol;Acetyl-N-formyl-5-methoxykynurenamine;Alpha-N-Phenylacetyl-L-glutamine;di-Hydroxymelatonin	1787.6	1232.8	860.913	1313.46	1217	2842.68	1319.31	1302.75	1476.71	1964.37	2150.24	1935.09	859.846	1036.17	1113.52	1115.52	1246.01	1463.89	600.857	795.62	725.387	381.672	1909.02	1135.96	577.619	858.986	889.195	457.114	740.987	787.093	828.497	788.787	855.406	833.995	757.283	1060.88	1518.05
NEG	NEG_161.0607_3.6875	161.061	3.68752	2-Methylcinnamic acid	82.7	C10H10O2	NA	NA	NA	NA	NA	4,5-Dihydro-1-benzoxepin-3(2H)-one;3-(4-Methoxyphenyl)-2-propenal;Safrole;Cassiastearoptene;Methyl cinnamate;3,6-Dimethyl-2(3H)-benzofuranone;Cinnamyl formate;Allyl benzoate;1,2-Dihydronaphthalene-1,2-diol;Biotin amide	5265.7	3700.76	2733.47	2986.44	3109.04	2386.38	3338.05	3014.27	3408.09	2067.73	3064.14	2351.98	4251.91	5683.91	2954.99	4714.84	3570.2	1080.71	1944.07	6833.49	1241.94	3614.46	2683.11	4054.79	852.82	932.186	644.321	662.102	610.796	699.505	917.16	484.983	499.283	723.562	800.341	552.58	2262.03
NEG	NEG_143.1075_4.4386	143.107	4.43857	2-Methylheptanoic acid	79.6	C8H16O2	Lipids and lipid-like molecules	Fatty Acyls	HMDB0031587	NA	NA	Caprylic acid;Valproic acid;Hexyl acetate;(3R,5Z)-5-Octene-1,3-diol;2-Ethylhexanoic acid;1-Hydroxy-3-octanone;Methyl heptanoate;Ethyl (Â±)-2-methylpentanoate;2-Methylheptanoic acid;6-Methylheptanoic acid;Methyl 5-methylhexanoate;Pentyl propanoate;2-Ethylbutyl acetate;Isopropyl 3-methylbutanoate;Propyl 3-methylbutanoate;cis- and trans-2-Isobutyl-4-methyl-1,3-dioxolane;1,1-Dimethoxy-trans-2-hexene;…	42592.1	41777.9	39346	40080	36847.6	43316.5	46125.7	47303.4	34872.5	44063.2	43603.4	42520.8	35131.2	42024.7	42241.4	45590.6	40081.1	29489	27156.7	31541.1	28190.1	60171.2	39454.3	27082.2	35083.4	47186.1	37847.4	47674.4	52217.3	34916.7	45759.8	48349.7	42676.6	39649.8	30846.7	38077.9	27719.8
POS	POS_132.0799_3.0729	132.08	3.07293	2-Methylindole	82.7	C9H9N	Organoheterocyclic compounds	Indoles and derivatives	NA	NA	NA	3-Methylindole;Benzenepropanenitrile	1026.12	1025	927.302	750.791	787.628	701.671	758.903	723.566	1141.16	903.545	721.405	917.88	934.725	744.883	754.06	711.256	1004.75	1001.43	930.293	854.748	486.714	852.905	678.224	724.888	965.866	706.974	839.233	960.949	973.08	876.622	1143.3	1147.44	838.379	642.993	826.3	1381.01	909.787
NEG	NEG_201.1494_4.0881	201.149	4.08813	2-Methyloctanal	80	C9H18O	Organic oxygen compounds	Organooxygen compounds	HMDB0031684	NA	NA	3-Hydroxynonyl acetate;3-hydroxyundecanoic acid	152800	144593	139891	130941	135169	164025	167879	153654	138094	102217	152762	148418	149699	154430	144376	155098	155796	146744	148229	144322	142566	157332	190728	148424	152014	180391	151206	177367	174049	152929	174547	159218	154022	153904	151765	156604	140486
NEG	NEG_145.0869_3.3655	145.087	3.36547	2-Methylpentanal	80.2	C6H12O	Organic oxygen compounds	Organic oxides	HMDB0031578	NA	NA	3-Hydroxyisoheptanoic acid;(+/-)-Ethyl 2-hydroxy-2-methylbutyrate;Methyl DL-Leucate;Methyl (Â±)-3-hydroxyhexanoate;Butyl lactate;Ethyl 2-hydroxyisovalerate;3-hydroxyheptanoic acid;1-hydroperoxy-8-carboxyoctyl-3,4-epoxynon-(2E)-enyl-ether;3(S),5(S),12(R)-trihydroxy-eicosa-8-trans-6,14-cis-trienoyl-CoA;11,15-cyclo-12,14-cycloperoxy-8-hydroperoxy-5Z,9E-eicosadienoic	11513	18101.1	17712.1	14358.9	17204.1	18067.3	19466.3	17695	18014.8	16713.1	17493.2	16623	16855.4	19781.4	17629.8	18794.8	17364.9	18278.5	17161.6	17529.8	16955.6	17246	18537.6	16866.8	18273.4	20363.1	19167.3	20277	19880.5	17458	19938.8	17833.5	18840.4	17001.5	17752.5	18135.2	16269.8
NEG	NEG_207.0089_2.8916	207.009	2.89157	2-Naphthalenesulfonic acid	76.1	C10H8O3S	Organosulfur compounds	NA	NA	NA	NA	NA	17257.6	15217.1	15385.1	14232.8	15044.7	17003	17908.1	14090.6	14975	14369.6	18256.2	16776.6	15821.7	17019	17027.4	15920.4	17477.9	20550.9	17842.2	15712	13927.3	15788.5	15529.7	17386.8	17531.1	20951.4	20373.9	21689.7	19889	17821.9	20606.8	16902.7	19432.8	15235.8	18472.4	16667.3	15752.1
NEG	NEG_205.029_2.9013	205.029	2.90128	2-Naphthalenethiol	78.3	C10H8S	Benzenoids	Naphthalenes	HMDB0029689	NA	NA	Lanthionine ketimine;2-aminophenol sulphate;Linocinnamarin;Oenanthoside A;trans-isoeugenol-O-glucuronide;Hydroxylumiracoxib	1171.5	1335.52	1477.56	1170.55	1125.82	1945.1	949.236	1203.12	1533.78	1548.27	974.196	858.046	1240.59	1522.8	1428.53	1147.76	910.428	878.565	704.343	1542.05	1279.11	1470.3	1533.7	512.686	1038.05	1014.63	1016.8	1043.55	979.968	974.827	1053.32	1362.67	1137.56	1029.9	1322.01	1154.95	1036.03
NEG	NEG_138.0194_3.9189	138.019	3.91894	2-Nitrophenol	76.1	C6H5NO3	Benzenoids	Phenols	NA	C01988	NA	4-Nitrophenol;6-Hydroxynicotinic acid;3-Hydroxypicolinic acid;2-Hydroxynicotinic acid	8373.79	8754.31	6108.88	12758.6	11397.9	18942.9	7359.05	6882.99	7955.87	6197.35	9442.81	9350.73	9285.63	9745.53	7988.75	8061.53	7724.39	6156.2	8699.97	8828.85	8862.54	14262.5	8032.85	6914.24	6897.35	8500.37	9072.06	9713.39	17070.7	8723.55	7591.44	7724.59	7942.58	9408.74	6351.4	13672.7	6959.14
NEG	NEG_337.2736_7.8019	337.274	7.80188	2-Pentadecylfuran	74.6	C19H34O	Organoheterocyclic compounds	Heteroaromatic compounds	HMDB0033609	NA	NA	NA	5895.92	7868.42	6786.16	5563.4	10254.9	7553.43	11112.2	5151.46	3247.83	5542.61	6756.52	3474.75	3208.2	5626.68	3504.26	3692.88	2616.02	5103.99	7611.02	5418.72	8438.74	5567.15	1500.32	3663.57	4872.39	5906.92	17931.5	4875.23	4282.23	7051.69	6354.43	3324.78	2939.38	4231.97	4947	1736.62	8644.39
POS	POS_136.0746_1.5973	136.075	1.59728	2-Phenylacetamide	93.1	C8H9NO	Benzenoids	Benzene and substituted derivatives	HMDB0010715	C02505	map00360(Phenylalanine metabolism);map00643(Styrene degradation);map01100(Metabolic pathways);map01120(Microbial metabolism in diverse environments)	N-Acetylarylamine;2-Phenylacetamide;2-Aminoacetophenone;2'-Aminoacetophenone;2-Acetyl-4-methylpyridine;2-Acetyl-6-methylpyridine;2,3-Dihydro-1H-pyrrolizine-5-carboxaldehyde;5-(2-Furanyl)-3,4-dihydro-2H-pyrrole;2-Acetyl-5-methylpyridine;4-Acetyl-2-methylpyridine;4-Acetyl-3-methylpyridine;2,4,6-Octatriyn-1-ol;Benzofuran;3,5,7-Octatriyn-1-ol;xi-2,3-Octadiene-5,7-diyn-1-ol	4493.9	5365.05	6321.74	5264.18	6420.44	4490	4870.25	5377.86	5258.5	5563.59	4145.33	3728.88	3197	3542.74	3108.15	2560.84	3668.97	2688.66	4466.64	3796.65	3071.68	4572.73	2290.33	2886.81	2656.89	3857.68	3634.37	3890.24	3114.53	3629.04	5447.36	6348.87	3988.03	3603.35	4256.55	6238	3463.77
NEG	NEG_263.1284_3.7889	263.128	3.7889	2-cis-4-trans-Abscisic acid	77.2	C15H20O4	NA	NA	NA	NA	NA	Hulupinic acid;Heliespirone A;Curcolonol;4-Hydroxydehydromyoporone;Isoamberboin;(S)-Abscisic acid;Tanacetin;Thellungianin G;(10R,11R)-Pterosin L;15-Hydroxymarasmen-3-one;O-Formyloreadone;Abscisic acid;(1beta,8beta)-1,8-Dihydroxy-3,7(11)-eudesmadien-12,8-olide;Vulgarin;3-Epiarmefolin;Alkhanin;Tavulin;Tatridin B;Istanbulin A;Blennin B;Umbellifolide;Enokipodin C;(8betaOH,10beta)-8-Hydroxy-3-oxo-7(11…	5401.8	5846	3694.03	4365.36	6437.2	3781.22	4778.28	4581.82	11638.9	3686.31	4157.28	3658.33	5226.03	4192.31	3268.33	3685.14	3128.89	2529.07	3077.82	4035.85	3301.03	3218.86	3142.31	3182.05	2919.59	2365.59	1971.34	4389.08	2090.54	3490.98	2209.64	2810.9	1877.1	2349.46	2257.39	5697.55	3287.03
NEG	NEG_347.258_5.3608	347.258	5.36085	2-hydroxy-4-pentadecylbenzoic acid	70.3	C22H36O3	Benzenoids	NA	NA	NA	NA	2-Hydroxy-6-pentadecylbenzoic acid;Tridecyl phloretate;ent-16b,19-Kauranediol 19-acetate;3-hydroxydecanoyl carnitine	27749.1	19842.3	22728.8	38139.8	17554.2	20311.1	13281.6	14849.8	14823.7	16821.1	26019.7	24517.7	21007.8	15646.7	14707.9	32842.1	10923	16092.1	17552.8	9172.66	35181.4	11577.7	11935.5	25930.1	16792.3	12422.8	13243.8	17910.2	6926.12	10383.1	9528.7	13901	10127.3	17229.3	21319.8	16882.3	16121.7
NEG	NEG_311.1681_4.3581	311.168	4.35812	2-hydroxyethinylestradiol	73.3	C20H24O3	Lipids and lipid-like molecules	Sterol Lipids	HMDB0061027	NA	NA	Methyl (9Z)-10'-oxo-6,10'-diapo-6-carotenoate;5-Methoxy-7-(4-hydroxyphenyl)-1-phenyl-3-heptanone;4'-Hydroxy-5,5'-diisopropyl-2,2'-dimethyl-3,4-biphenylquinone;2-hydroxyethinylestradiol;N-Undecylbenzenesulfonic acid	75745.8	71682.5	58432.6	89625.1	39876	68000.3	86139.6	80504.8	80551.7	47726.3	50637.3	59489.1	75902.8	69417.5	51425.2	131789	50917.5	55843.6	75367.2	95246.4	66278.7	70918	64773.8	50931	98106	49540.3	68830.7	100549	137683	166696	88455.2	73743.7	61727.7	100461	83275.4	114780	257264
NEG	NEG_299.2583_6.6858	299.258	6.68577	2-hydroxystearate	82.1	C18H36O3	Lipids and lipid-like molecules	Fatty Acyls	HMDB0062549	NA	NA	(R)-3-Hydroxy-Octadecanoic acid;xi-10-Hydroxyoctadecanoic acid;9-hydroxyoctadecanoic acid;13-hydroxyoctadecanoic acid;12-Hydroxystearic acid;2-hydroxystearate	49254	35444.4	29750.9	51545.7	63322.5	52116.1	35589.7	37898.3	47528.9	34291	63889.7	63112.5	46403.9	39058.1	47447.1	56972.8	39671.5	45987.9	55401.5	48491	50986.6	56724.5	67745.8	36139.7	38366.2	51515.2	67495.6	41519.9	54593.5	38398.6	41400.9	35395.6	44657.1	50026.9	51407.4	38447.1	49320.3
NEG	NEG_479.263_4.1802	479.263	4.18023	2.alpha.-Methyl-5.alpha.-androstan-3.alpha.-ol-17-one glucuronide	79.6	C26H40O8	Lipids and lipid-like molecules	Sterol Lipids	NA	NA	NA	NA	8253.15	6158.41	7673.37	8392.91	8266.87	9110.39	5096.71	5733.08	13910.1	12931.5	10881.4	10610.9	9787.28	7098.51	5858.53	11739.7	5890.44	12372	5865.11	5302.34	21326.5	10671.9	10714.8	10099	5905.02	4385.02	4523.22	4375.27	4448.7	6535.2	3135.42	8351.1	8214.15	5319.93	7199.74	18036.4	7269.72
POS	POS_363.2164_3.8769	363.216	3.8769	20.beta.-Hydroxyprednisolone	75.4	C21H30O5	NA	NA	NA	NA	NA	Cortisol;18-Hydroxycorticosterone;17a,21-Dihydroxy-5b-pregnane-3,11,20-trione;Hydrocortisone;Isohumulone A;Adhumulone;5-Hydroxy-4-methoxy-5-(1-oxo-9,12,15-hexadecatrienyl)-2(5H)-furanone;(R)-Humulone	1122.67	2225.42	643.583	1694.9	2043.9	1538.24	1812.66	2378.49	2345.72	2262.04	1753.74	1672.28	2081.44	1839.54	1470.66	949.975	1120.38	1381.99	473.229	597.027	697.364	1316.15	1513.95	790.884	2658.98	3068.04	3961.36	4985.81	4337.8	3059.64	2767.37	966.258	2266.35	2856.66	1939.26	2646.26	1689.56
NEG	NEG_429.2988_5.4842	429.299	5.48425	24-Oxo-1alpha,25-dihydroxyvitamin D3	78	C27H42O4	Lipids and lipid-like molecules	Sterol Lipids	HMDB0060128	NA	NA	MG(0:0/24:6(6Z,9Z,12Z,15Z,18Z,21Z)/0:0);MG(24:6(6Z,9Z,12Z,15Z,18Z,21Z)/0:0/0:0);7 alpha-Hydroxy-3-oxo-4-cholestenoate;Australigenin;Barogenin;Schidigeragenin C;25-Hydroxyvitamin D3-26,23-lactol;24-Oxo-1alpha,25-dihydroxyvitamin D3	13548.3	9189.49	11386.7	11332.2	13287.9	13148.9	7569.22	12540	9516.94	13408.8	10013.4	9709.95	12177.8	10536.4	13315.6	13533.7	12297.6	10517.6	10979.9	10314.1	10513.9	9558.85	12357.8	10916.9	11616.4	14149	9022.87	11075.1	8538.38	5469.85	7762.88	8460.78	9088.79	8620.11	9423.8	8060.32	9859.91
NEG	NEG_437.3253_6.5176	437.325	6.51757	27-Nor-5b-cholestane-3a,7a,12a,24,25-pentol	84.6	C26H46O5	Lipids and lipid-like molecules	Sterol Lipids	HMDB0002126	NA	NA	27-Nor-5b-cholestane-3a,7a,12a,24,25-pentol	38507	44346.4	29770.9	43287.7	45804.7	40854	36431.8	47698.4	35058.3	41845.2	27231.8	33343.2	34937.6	28987.6	43309.5	36646.2	44691.8	41438.5	39647.9	27126.6	44961.2	46872.9	39941.2	40387.1	35050.4	37075.4	47550.2	41453.2	39545.2	39977.7	47065.3	42666.3	46045.3	42120.3	42778.5	41835.6	41267.2
POS	POS_394.1826_3.4445	394.183	3.44447	3',4',5'-Trimethoxycocaine	81.6	C20H27NO7	NA	NA	NA	NA	NA	NA	521.463	1009.78	748.399	1039.78	1093.55	1012.51	753.96	771.946	1175.54	676.549	598.769	680.758	1756.95	1143.22	1335.82	1445.07	2238.19	1948.72	1364.74	1020.22	1347.54	3181.33	853.601	1318.02	589.784	831.215	604.008	568.909	1345.63	684.144	743.117	650.233	817.611	607.382	840.477	654.144	1199.6
NEG	NEG_251.1643_4.0538	251.164	4.05378	3(4-&gt;5)-Abeo-4,11:4,12-diepoxy-3-eudesmanol	81.2	C15H24O3	Organoheterocyclic compounds	Oxepanes	HMDB0032122	NA	NA	Urodiolenone;1-Hydroxyepiacorone;Acorusdiol;3(4->5)-Abeo-4,11:4,12-diepoxy-3-eudesmanol;(4R,5S,7R,11R)-11,12-Dihydroxy-1(10)-spirovetiven-2-one;Apotrichodiol;6alpha-Carissanol;alpha-Carissanol;Epioxylubimin;Dihydromyoporone;Piperalol;Zedoarondiol;Hydroxypelenolide;Toxin FS2;Bisacurone B;2,3-Dihydroabscisic alcohol	15740.5	19040.9	14024.7	21304.1	16219.2	14564.1	17640.9	20965.6	14868.5	16471.6	17606.6	14522.7	14101.2	15913.3	12014.2	14912	12757.6	10402.7	9525.02	15924.2	11747.5	10384.6	12900.8	12927.9	10108.3	9366.47	6670.4	10885.7	8088.62	12004.8	10125.1	9872.7	7514.11	9768.51	9254.53	10966.8	12708.4
NEG	NEG_251.1646_4.348	251.165	4.34803	3(4-&gt;5)-Abeo-4,11:4,12-diepoxy-3-eudesmanol	89.3	C15H24O3	Organoheterocyclic compounds	Oxepanes	HMDB0032122	NA	NA	Urodiolenone;1-Hydroxyepiacorone;Acorusdiol;3(4->5)-Abeo-4,11:4,12-diepoxy-3-eudesmanol;(4R,5S,7R,11R)-11,12-Dihydroxy-1(10)-spirovetiven-2-one;Apotrichodiol;6alpha-Carissanol;alpha-Carissanol;Epioxylubimin;Dihydromyoporone;Piperalol;Zedoarondiol;Hydroxypelenolide;Toxin FS2;Bisacurone B;2,3-Dihydroabscisic alcohol	51051.5	64900.3	73859.2	70993.9	53388.1	51343.8	57091.9	66730.8	49294	63745.2	58890.5	78270.5	48629.8	60764.1	50505.5	51118	44744.5	33289.4	41350.3	86925.5	36103.1	38554.8	52764.1	67040.8	30398	30805.7	29775.2	44942.8	20611	56889	52069.1	38709	30931	45020.4	31968.4	33288.1	41091.6
POS	POS_135.0797_4.7524	135.08	4.75237	3,4-Dimethylbenzaldehyde	79.4	C9H10O	NA	NA	NA	NA	NA	Eplerenone;Armillaripin;4-O-Methylmelleolide;Armillarin;Clausarinol	4091.59	883.168	5051.47	3993.49	5166.28	5339.59	4501.46	5262.25	4672.97	4551.42	3212.56	4542.57	4909.51	4877.29	4651.23	6246.79	4749.79	5928.96	4556.35	9677.09	3834.64	5449.21	6437.61	4599.69	5460.67	4844.49	5786.62	5330.52	5727	3626.27	5387.87	4610.24	7338.99	10005.7	4714.85	5323.33	7648.43
NEG	NEG_197.1179_3.6316	197.118	3.63165	3,5,5-Trimethyl-2-cyclohexen-1-one	75	C9H14O	Organooxygen compounds	Carbonyl compounds	HMDB0031195	C14743	NA	Pyridostigmine	3948.83	5911.45	4050.81	5211	7352.96	5069.19	5107.46	4442.6	5527.77	3217.79	4436.38	4292.83	4302.94	5943.42	4023.14	5258.24	4102.9	2877.27	4072.27	5662.86	4203.59	4221.53	5817.44	4717.24	4737.41	4511.04	3353.68	4379.4	5953.45	4086.1	4091.89	4151.37	3942.6	4282.22	4061.08	3460.22	3971.96
NEG	NEG_169.0867_3.5283	169.087	3.52833	3,5,5-Trimethyl-2-cyclopenten-1-one	86.1	C8H12O	Organooxygen compounds	Carbonyl compounds	HMDB0040246	NA	NA	1,4-Ipomeadiol;cis-3-Hexenyl pyruvate;Diethylenetriamine crosslinked with epichlorohydrin	9824.56	12640.6	13529.1	5459.76	7968.97	5763.91	6235.02	5623.59	5424.79	5223.69	9172.67	9662.23	9272.11	6114.38	5319.17	13888.3	5377	4586.4	12431.4	5853.15	4431.69	5004.18	8727.8	5189.26	4332	5433.32	4865.3	9477.76	6134.1	7381.79	5815	5171.49	5270.03	4438.23	4861.3	4851.21	4800.94
NEG	NEG_405.2639_4.081	405.264	4.081	3,7-Dihydroxy-12-oxocholanoic acid	91.3	C24H38O5	Lipids and lipid-like molecules	Sterol Lipids	HMDB0000400	NA	NA	7alpha,12alpha-dihydroxy-3-oxo-5beta-cholan-24-oic Acid;7-Ketodeoxycholic acid;3,7-Dihydroxy-12-oxocholanoic acid;3-Oxocholic acid;Annocherin A;(6b,7b,13R)-6,7-Diacetoxy-8,14-labdadiene-13-ol	191341	172479	419156	254958	46892.8	95815.3	60737.6	141092	73090.9	120883	145683	150435	308943	241845	315892	731499	56959.2	367758	174408	180701	618074	80167.2	87636.8	408283	44460.9	156511	74658.1	64468.2	63898	108201	51956.2	85681.6	45286.6	148331	157221	170323	157297
NEG	NEG_321.2421_5.0686	321.242	5.06858	3,???4-???Dimethyl-???5-???propyl-2-???furanundecanoic acid	82.8	NA	NA	NA	NA	NA	NA	15(S)-Hydroxyeicosatrienoic acid;Austroinulin;8-HETrE;3,4-Dimethyl-5-pentyl-2-furannonanoic acid;3,4-Dimethyl-5-propyl-2-furanundecanoic acid;12R-hydroxy-5Z,8Z,12Z-eicosatrienoic acid;12(S)-HETrE	17775.6	15407.1	16711.1	24916.9	13555.7	22688.5	14203.5	15472.1	14462.1	18161.5	21320	19710	15456.7	14410.7	12567.6	19980	12109.4	15272.3	16375.6	11567.5	19187.7	17820	13949.2	19372.8	11665.8	11268.7	9870.75	16274.8	7316.36	13006.6	9089.79	10805.2	8507.47	14656.8	17887.7	13378.2	14330.1
NEG	NEG_321.2424_5.8725	321.242	5.8725	3,???4-???Dimethyl-???5-???propyl-2-???furanundecanoic acid	83.1	NA	NA	NA	NA	NA	NA	15(S)-Hydroxyeicosatrienoic acid;Austroinulin;8-HETrE;3,4-Dimethyl-5-pentyl-2-furannonanoic acid;3,4-Dimethyl-5-propyl-2-furanundecanoic acid;12R-hydroxy-5Z,8Z,12Z-eicosatrienoic acid;12(S)-HETrE	15894.1	18410.8	30624.2	21098.2	23188.9	27088.9	17447.2	25130.1	31531.9	31317.3	29826.9	30690.1	25499.2	26516.3	21879.4	22054.5	22782.4	32974	23615.9	27573.3	41625	42566.5	23369.7	36475.7	18580.9	20524.6	21790.1	12565.9	14364.1	32061.9	22310.3	19324	29695.1	26059.3	27145	26431.4	23089.5
NEG	NEG_146.0609_2.9525	146.061	2.95248	3-(2-Furanylmethyl)-1H-pyrrole	86	C9H9NO	Organoheterocyclic compounds	Pyrroles	HMDB0040011	NA	NA	5-Hydroxyindoleacetic acid;xi-2,3-Dihydro-2-oxo-1H-indole-3-acetic acid;5-Phenyl-1,3-oxazinane-2,4-dione	4872.57	3447.2	3838.16	3583.37	5046.54	4074.74	4451	5114.67	3543.94	4382.72	4252.97	3773.53	3659.94	3203.84	3321.4	3263.19	4270.07	3751.43	3289.9	4008.06	4847.97	2958.74	3133.54	3765.99	3826.85	2579.72	2891.79	3287.27	3794.01	3132.49	3782.95	4256.66	2770.39	3804.21	3935.87	3685.29	3249.93
NEG	NEG_261.0071_3.2658	261.007	3.26578	3-(3,5-dihydroxyphenyl)-1-propanoic acid sulphate	77.9	C9H10O7S	Benzenoids	Phenols	HMDB0061117	NA	NA	Homovanillic acid sulfate;2-Hydroxy-4-methoxyacetophenone 5-sulfate;Dihydrocaffeic acid 3-sulfate;3-hydroxy-3-(3-hydroxyphenyl)propanoic acid-O-sulphate;3-(3,5-dihydroxyphenyl)-1-propanoic acid sulphate;Torvanol A;2-(Methylthio)ethyl glucosinolate	11635.2	3908.76	2615.57	3241.88	3853.53	3430.13	4485.24	3506.69	5059.7	8830.92	4598.88	5217.33	4924.56	3325.05	3352.92	2958.74	2971.03	2534.04	7091.93	2788.61	2528.71	3058.55	3186.02	8284.32	5137.41	2043.32	1828.4	2281.58	1881.7	6209.2	1681.14	1941.08	2367.19	2109.74	2478.39	2438.46	4880.03
POS	POS_160.0749_2.9753	160.075	2.97532	3-Acetylindole	82.5	C10H9NO	Organoheterocyclic compounds	Indoles and derivatives	NA	NA	NA	N-Hydroxy-1-aminonaphthalene;Indoleacetaldehyde	7872.77	14234	4587.42	8103.66	11375.2	10953.1	8999.46	5972.58	7193.59	8089.39	6544.29	7573.5	12493.2	10388.8	10326.6	7782.95	4179.14	31276.4	16359.8	7468.13	33632.7	7217.49	11058.9	4573.89	1048.13	935.866	2072.48	6860.93	3701.41	31069.9	1648.8	35762	3831.77	4339.89	1597.01	23825.2	11489.5
POS	POS_103.0532_2.951	103.053	2.95096	3-Amino-2-oxazolidinone	84.1	C3H6N2O2	NA	NA	NA	NA	NA	NA	1487.28	1508.54	1763.92	1223.69	1211.44	1531.16	1405.05	1271.14	1432.34	1376.81	783.843	1324.19	1182.76	1300.06	1036.66	843.187	1261.13	930.146	1309.44	1126.03	928.991	1249.93	1212.84	906.658	1460.56	1627.01	1610.83	1087.28	1162	1326.14	1718.39	1250.6	1356.45	945.294	1302.41	1222.19	1121.97
POS	POS_120.0803_2.9472	120.08	2.94717	3-Amino-2-oxazolidinone	78	C3H6N2O2	NA	NA	NA	NA	NA	NA	36026.7	42449	46780.7	32852.1	35124.1	39840.3	38574.8	32363.1	43258.4	37629.4	28373.2	33545.6	33441.9	33104.6	31029.3	21257.8	35185.4	26194.7	34217	30904.9	25030.6	30879.8	30930.9	23524.7	37819	39690.8	39949.2	27613.2	29894.6	34296.4	40735.8	45363.6	37421.9	36068.9	39839.5	37527.7	37029.8
POS	POS_170.0587_3.0778	170.059	3.07781	3-Aminohexanoic acid	72.5	C6H13NO2	NA	NA	NA	NA	NA	Phosphodimethylethanolamine;Indole-3-carbinol;1-(2-Furanylmethyl)-1H-pyrrole;4-(2-Furanylmethylene)-3,4-dihydro-2H-pyrrole;3-(2-Furanylmethyl)-1H-pyrrole;L-Isoleucine;L-Alloisoleucine;L-Leucine;L-Norleucine;Aminocaproic acid;Beta-Leucine;D-Leucine;3-Aminocaproic acid;(Â±)-erythro-Isoleucine;6-Deoxyfagomine;N-(2-Hydroxyethyl)-morpholine;N-methylvaline;3,3,5-triiodo-L-thyronine-beta-D-glucuronoside	1086.13	764.165	1137.88	1316.32	1204.42	1167.91	1072.06	891.188	1283.86	1030.45	810.383	1126.33	890.464	1118.92	1037.4	858.565	1017.55	1030.89	945.825	990.745	762.872	979.413	511.602	857.43	1109.69	1392.89	973.04	1381.63	1138.12	1013.58	1308	879.615	947.557	1039.04	1137.4	1415.04	1155.04
NEG	NEG_116.072_1.0034	116.072	1.00345	3-Aminopentanoic acid	86.8	C5H11NO2	NA	NA	NA	NA	NA	Betaine;L-Valine;Vaporole;N-Methyl-a-aminoisobutyric acid;5-Aminopentanoic acid;Norvaline;Amyl Nitrite;Senecioic acid;Tiglic acid;2-Ethylacrylic acid;3-Methylbutyrolactone;Glutaral;Angelic acid;Dihydro-2-methyl-3(2H)-furanone;2,3-Pentanedione;4-Pentenoic acid;2,4-Pentanedione;Isopropenyl acetate;Methyl methacrylate;2-Pentenoic acid;Dihydro-5-methyl-2(3H)-furanone;Ethyl acrylate;Dihydro-3-methyl-2…	83985.6	73942.2	70835.7	71029.1	87767.2	95196.7	76612.8	94168.1	86813.6	61172	59220	54692.7	94751.4	94341	77164.6	60058.1	97491.6	84547.1	82707.1	107792	67683.3	63466.2	73069.2	57054.5	76061.7	86081.6	83747.7	71159.1	92731.8	76876.8	113564	77470.8	76426.7	70511.2	80440.9	71261.5	72358.5
POS	POS_171.1484_3.9075	171.148	3.90747	3-Cyclohexyl-1,1-dimethylurea	94.6	C9H18N2O	NA	NA	NA	NA	NA	psi-Pelletierine;2-Methyl-4-pentyloxazole;4-Methyl-2-pentyloxazole;5-Butyl-2-ethyloxazole;2-Ethyl-4-methyl-5-propyloxazole;4-Ethyl-2-methyl-5-propyloxazole;5-Ethyl-4-methyl-2-(1-methylethyl)oxazole;2-Butyl-4,5-dimethyloxazole;5-Ethyl-2-methyl-4-propyloxazole;4-Ethyl-5-methyl-2-(1-methylethyl)oxazole;4-Butyl-2,5-dimethyloxazole;2-Isobutyl-4,5-dimethyloxazole;4-Ethyl-5-methyl-2-propyloxazole;5-Buty…	6025.49	6880.98	6153.12	5741.32	6175.89	6808.05	12283.3	7127.05	7551.97	6845.68	6316.46	9512.22	6974.74	5996	6360.17	7519.67	6167.78	6453.72	7011.65	6846.26	6239.58	6888.2	6251.61	6772.5	7292.08	8726.39	8360.36	7681.85	7941.44	6760.53	7518.99	6618.45	7530.62	6429.26	7154.46	6671.21	7743.43
NEG	NEG_253.1435_4.0815	253.144	4.08149	3-Furancarboxylic acid, tetrahydro-4-methylene-2-octyl-5-oxo-, (2R,3S)-rel-	71.1	C14H22O4	NA	NA	NA	NA	NA	NA	14313.8	14207.6	32274.7	29672.4	34002.6	15470	18139.9	14821.6	13370.9	34838.3	16626.4	34052.4	32280.4	41482.3	19794.8	31457.5	31495.8	31223.2	15920.6	13587.4	15507	16252.7	17296.2	31212.4	29514.2	35889.5	14622.1	17783.5	14199.1	11464.7	40203.5	9650.57	14712.4	14261.5	9005.56	12764.3	32262.4
NEG	NEG_117.0555_2.9601	117.055	2.96009	3-Hydroxy-2-methylbutanoic acid	76.3	C5H10O3	Lipids and lipid-like molecules	Fatty Acyls	HMDB0000354	NA	NA	Methyl 3-hydroxybutyrate;(S)-2-hydroxy-3-methylbutyric Acid;3-Hydroxy-2-methyl-[R-(R,S)]-butanoic acid;2-Methyl-3-hydroxybutyric acid;2-Ethylhydracrylic acid;2-Hydroxy-3-methylbutyric acid;3-Hydroxy-2-methyl-[S-(R,R)]-butanoic acid;3-Hydroxyvaleric acid;Erythronilic acid;3-Hydroxyisovaleric acid;2-Hydroxyvaleric acid;2-Hydroxy-2-methylbutyric acid;4-Hydroxyisovaleric acid;Ethyl lactate;Diethyl ca…	20192	27123.8	41995.6	22225.8	23768.5	36066.4	11913.2	21747.4	42852.7	36959.2	11185.3	8802.38	17404.6	29547.5	23240	21406.7	20223.7	11413.4	7371.16	27876.2	30627.7	31060.2	29473.1	7473.86	12145.2	13772.2	6033.05	11565.8	12256.4	13170.7	13735	29477.3	8685.72	16600	5901.28	27793.7	17920.6
NEG	NEG_187.1339_3.9428	187.134	3.9428	3-Hydroxycapric acid	76.3	C10H20O3	Organic acids and derivatives	Hydroxy acids and derivatives	HMDB0002203	NA	NA	2,6-Dimethyl-7-octene-2,3,6-triol;Ethyl (Â±)-3-hydroxyoctanoate;3-Hydroxycapric acid;(R)-3-Hydroxydecanoic acid;9-Hydroxydecanoic acid;(1R,2R,4R,8R)-p-Menthane-2,8,9-triol;7-Methyl-3-methylene-1,6,7-octanetriol;cis-p-Menthane-1,7,8-triol;(1S,2S,4R,8R)-p-Menthane-1,2,9-triol;2-Hexyl-1,3-dioxan-5-ol;2-Hexyl-1,3-dioxolane-4-methanol;(1R,2R,4S)-p-Menthane-1,2,8-triol;xi-5-Hydroxydecanoic acid	122337	113602	111553	105218	111210	127045	125580	120689	89466.7	110891	119816	110827	96281.1	122976	119472	123304	122805	120149	121247	114220	92610.3	124478	150248	116599	113188	129624	115629	109890	129045	113953	127754	121570	117471	120339	114198	120959	110199
POS	POS_165.0538_1.5957	165.054	1.59572	3-Hydroxycinnamic acid	92.8	C9H8O3	Phenylpropanoids and polyketides	Cinnamic acids and derivatives	HMDB0001713	C12621	map00360(Phenylalanine metabolism);map01100(Metabolic pathways);map01120(Microbial metabolism in diverse environments);map01220(Degradation of aromatic compounds)	Methyl Phenylglyoxalate;Phenylpyruvic acid;m-Coumaric acid;4-Hydroxycinnamic acid;2-Hydroxycinnamic acid;Enol-phenylpyruvate;cis-p-Coumaric acid;Coumaric acid	6767.85	7081.62	7908.85	7392.25	8343.03	7578.56	7872.85	8126.18	7837.34	9143.56	7696.42	5438.44	4611.77	5547.12	4422.34	3539.24	6517.58	5770.61	5474.04	5759.08	3432	6080.49	4672.43	4205.32	5533.21	6140.49	4912.62	5692.07	5280.48	5414.57	8730.08	9438.89	5556.92	2847.73	5585.38	7968.41	6114.31
NEG	NEG_245.1391_3.4718	245.139	3.47177	3-Hydroxydodecanedioic acid	73.2	C12H22O5	Organic acids and derivatives	Hydroxy acids and derivatives	HMDB0000413	NA	NA	3-Hydroxydodecanedioic acid;Dibutyl malate	12870	18625.1	10532.6	15215.4	11778.4	11246	17970.1	10362.7	10478.4	10515.7	18134	11377.4	13972.8	12626.5	19079.3	9390.1	12024.2	15018.5	9916.17	11756.3	10864.5	10444.5	10904.8	12116.4	16078.3	8118.57	7046.22	6783.16	7331.04	9773.71	8803.35	18912	7296.48	8453.04	7896.36	9857.31	17262.9
NEG	NEG_215.165_4.2402	215.165	4.24022	3-Hydroxydodecanoic acid	73.8	C12H24O3	Organic acids and derivatives	Hydroxy acids and derivatives	HMDB0000387	NA	NA	3-Hydroxydodecanoic acid;12-Hydroxydodecanoic acid;(R)-3-Hydroxydodecanoic acid;xi-5-Hydroxydodecanoic acid	202043	80657.9	178357	166541	175514	97155.5	209651	189824	169184	86293.3	198186	185458	188451	200884	183436	190170	190556	188491	191404	184879	188981	200260	120927	84506.2	189788	218636	192489	221503	103639	193666	104985	198278	191278	198445	196233	190979	183852
NEG	NEG_159.0921_3.0788	159.092	3.07876	3-Hydroxyoctanoic acid	90	C8H16O3	Organic acids and derivatives	Hydroxy acids and derivatives	HMDB0001954	C20793	map04024(cAMP signaling pathway)	Tryptamine;Anatabine;Tolazoline;N-Norgramine;6-Methylquinoline;2-Aminonaphthalene;Quinaldine;Pirbuterol	3620.77	3933.94	1425.94	5055.72	3530.42	661.232	3762	4778.07	5056.46	3912.69	3583.33	3522.65	3032.89	4167.52	4051.17	3964.04	4201.69	4561.68	4719.11	3939.77	2401.65	1084.49	1383.47	3566.98	4781.23	4730.64	5233.84	5735.53	5216.07	4138.49	5953.35	4868.14	5625.21	4171.49	5661.14	5727.1	4066.75
NEG	NEG_159.1026_3.5399	159.103	3.53988	3-Hydroxyoctanoic acid	88.6	C8H16O3	Organic acids and derivatives	Hydroxy acids and derivatives	HMDB0001954	C20793	map04024(cAMP signaling pathway)	(7R)-7-hydroxyoctanoic Acid;7-Hydroxyoctanoic acid;Hydroxyoctanoic acid;3-Hydroxyoctanoic acid;(R)-2-Hydroxycaprylic acid;(R)-3-Hydroxyoctanoic acid;5-Hydroxyvalproic acid;3-Hydroxyvalproic acid;4-Hydroxyvalproic acid;Ethyl (Â±)-3-hydroxyhexanoate;(+/-)-Ethyl 2-hydroxy-3-methylvalerate;Peroxyoctanoic acid;Isoamyl lactate;Ethyl 2-hydroxy-4-methylpentanoate;Pheniramine	39686.5	36482.9	39802.2	32523.1	39753.7	40803.9	42076.6	38844.9	33824.1	37379.1	38461.4	36382.8	35558.6	37519.3	37926	38645.4	38034.3	35759.9	40811.7	36303.6	37240.5	43021.4	53652.2	38063.3	35037.7	44891.1	38275.6	43693.7	41702.7	36395.5	41060.7	38503.6	37577.7	35290.4	35289.4	37652.9	36544.9
POS	POS_188.0704_3.0789	188.07	3.07888	3-Indoleacrylic acid	71.9	C11H9NO2	Organoheterocyclic compounds	Indoles and derivatives	HMDB0000734	NA	NA	6-Chloro-N-(1-methylethyl)-1,3,5-triazine-2,4-diamine;Indoleacrylic acid	75056.4	81451	89974.7	92458.6	71304.3	84078.6	69839.5	82454.7	99033.1	85343.2	74597.3	89443.2	69428.7	68224.6	73992.6	65797	83285.9	72476.1	78165.5	71545.4	56529.2	78019.1	61937	70402.2	84536.5	91105.2	81367.4	92774.4	84495.4	76597.4	102028	89151.2	78790.7	71610.1	101181	89782.1	84295.6
NEG	NEG_204.0664_3.3178	204.066	3.31778	3-Indolehydracrylic acid	83.8	C11H11NO3	Organoheterocyclic compounds	Indoles and derivatives	HMDB0059765	NA	NA	Indolelactic acid;5-Methoxyindoleacetate;Cinnamoylglycine;Edulitine;Methyl 1-methoxy-1H-indole-3-carboxylate;3-Indolehydracrylic acid;Isoplumbagin	19243.5	21405.4	9074.44	17061.6	12369.2	12201.9	15343.3	18056.6	11303.7	18177.8	13982.6	13581.7	13699.8	13416.3	8496.22	10064.2	11141.3	12233.3	10902.4	8749.47	12401.9	10644.1	11002.8	11717	14191.1	12347.2	6065.8	10602	7968.19	11253.2	9408.02	13481.9	9413.44	10652.8	13062.1	13063.6	12160
NEG	NEG_179.0709_3.6463	179.071	3.64626	3-Methoxybenzenepropanoic acid	80.8	C10H12O3	Phenylpropanoids and polyketides	Phenylpropanoic acids	HMDB0011751	NA	NA	10-hydroxy-(2E,8E)-decadien-4-ynoic Acid;3-Methoxybenzenepropanoic acid;Coniferyl alcohol;4-Ethoxy-3-methoxybenzaldehyde;2-Phenyl-1,3-dioxolane-4-methanol;1-(2,4-Dihydroxyphenyl)-1-butanone;Benzaldehyde glyceryl acetal;Propylparaben;Ethyl p-anisate;4-Methoxybenzyl acetate;4-Hydroxy-2,6,6-trimethyl-3-oxo-1,4-cyclohexadiene-1-carboxaldehyde;Propyl 2-furanacrylate;3-(3-Hydroxyphenyl)-2-methylpropion…	8580.03	5969.29	5218.2	5584.04	5710.58	5012.14	8941.52	6049.34	5391.45	7070.52	5729.61	7216.54	4265.29	4981.84	4741.94	5744.64	5175.08	4617.47	4282.34	7416.81	4509.59	4295.27	4124.3	5324.19	4240.64	4505.29	3668.01	4350.37	3811.06	5008.97	4516.16	4003.43	4451.82	3763.52	3597.31	4225.81	4585.28
NEG	NEG_279.1953_4.7874	279.195	4.78735	3-Methyl-5-propyl-2-furannonanoic acid	70.5	C17H28O3	Lipids and lipid-like molecules	Fatty Acyls	HMDB0094642	NA	NA	12S-HHT;Dihydropanaxacol;Fauronyl acetate;Valeracetate;3-Methyl-5-propyl-2-furannonanoic acid	8837.74	7543.45	4714.74	4287.38	11013.9	10991.5	7655.02	10769	9329.44	9357.26	6832.73	8967.62	3754.93	4941.05	3424.25	7583.19	1511.76	51191.2	7626.42	4709.14	35611.8	2373.56	8357.22	3172.46	568.776	1533.05	1146.84	2077.28	2439.86	26157.3	1252.19	12112.4	1729.02	3293.06	7962.93	28047.3	10784.8
NEG	NEG_307.2267_7.2562	307.227	7.25623	3-Methyl-5-propyl-2-furanundecanoic acid	80.5	C19H32O3	Lipids and lipid-like molecules	Fatty Acyls	HMDB0061646	NA	NA	Obtusilactone A;3-Methyl-5-pentyl-2-furannonanoic acid;Annosquamosin B;3-Methyl-5-propyl-2-furanundecanoic acid	9301.4	10087.7	19886.6	8974.31	19761.1	7242.81	16838.5	7272.21	9699.34	8488.22	6878.87	3278.84	8928.7	9630.5	3992.14	19809	7330.46	6011.99	17187.2	4108.16	12190.7	5306.72	4281.19	6154.38	1864.53	1638.45	2866.43	1593.41	2191.1	1713.7	1777.9	1570.99	1793.7	1811.01	1718.42	1622.33	7265.16
POS	POS_83.0847_3.2226	83.0847	3.22258	3-Methylcyclopentene	70.5	C6H10	Hydrocarbons	Unsaturated hydrocarbons	HMDB0031544	NA	NA	3-Methylcyclopentene	3541.76	4825.57	2829.03	3567.4	3736.24	3372.52	3726.35	3688.29	2267.73	3219.69	3363.08	3870.07	4616.83	3234.98	2189.49	2368.08	1767.73	481.229	1145.54	3565.67	826.666	1367.16	2506.25	2802.38	509.625	515.473	322.049	351.125	339.442	532.477	305.899	722.256	263.047	521.888	280.472	800.906	2715.51
NEG	NEG_130.062_0.9428	130.062	0.942833	3-Methylindole	85.9	C9H9N	Organoheterocyclic compounds	Indoles and derivatives	HMDB0000466	C08313	map00380(Tryptophan metabolism)	Creatine;Beta-Guanidinopropionic acid;Dihydrouracil;N-Methylhydantoin;L-3-Cyanoalanine	6801.43	5633.12	4893.02	4788.36	4263.21	7418.21	6224.68	5106.54	5376.3	5639.61	6778.84	5567.85	4806.13	3893.37	2125.96	3601.32	4984.79	3746.64	5469.44	2990.18	3296.22	2195.85	3423.11	2591.26	6818.75	8544.79	5646.9	6538.4	7098.08	5514.9	7004.5	6037.17	6775.44	5089.72	4703.6	6903	4691.03
NEG	NEG_130.066_3.6275	130.066	3.62753	3-Methylindole	86.1	C9H9N	Organoheterocyclic compounds	Indoles and derivatives	HMDB0000466	C08313	map00380(Tryptophan metabolism)	3-Methylindole;Benzenepropanenitrile	6775.25	6578.34	4332.3	9790.14	5700.52	4110.84	5658.76	5965.04	4929.81	4673.39	5452.28	5133.27	5248.12	5104.71	4226.38	6899.16	3266.4	2541.12	2235.71	5594.73	4005.61	2227.77	2900.89	2990.07	2553.8	3085.5	1405.94	2944.56	1783.37	2140.84	1865.3	3122.43	1946.26	1704.78	3270.69	2208.86	3529.95
NEG	NEG_149.0614_3.8668	149.061	3.86685	3-Methylphenylacetic acid	90	C9H10O2	Benzenoids	Benzene and substituted derivatives	HMDB0002222	NA	NA	3'-carboxy-alpha-chromanol;Hydrocinnamic acid;4-Ethylbenzoic acid;3-Methylphenylacetic acid;3,4-Dimethylbenzoic acid;4-Coumaryl alcohol;2-Phenylpropionate;2-Methoxy-4-vinylphenol;Benzyl acetate;o-Tolyl acetate;p-Tolyl acetate;2'-Methoxyacetophenone;4'-Methoxyacetophenone;2'-Hydroxy-5'-methylacetophenone;Methyl phenylacetate;Ethyl benzoate;4-Ethoxybenzaldehyde;1-Phenylethyl formate;2-Ethyl-4-(2-fu…	314534	442888	312235	536469	311731	434117	434342	545799	477893	426436	446523	435178	178707	315379	259317	271971	205529	190957	176139	278645	330365	308661	231490	240422	158066	149815	100352	168178	112908	235064	201347	212976	179665	224216	153343	189251	272227
NEG	NEG_245.1179_4.0336	245.118	4.03358	3-Oxo-1,4,11(13)-eudesmatrien-12-oic acid	82.9	C15H18O3	Lipids and lipid-like molecules	Prenol lipids	HMDB0037558	NA	NA	2-Oxo-5,11(13)-eudesmadien-12,8-olide;Methyl (2E,4Z,6E,8E,10E)-4,8-dimethyl-12-oxo-2,4,6,8,10-dodecapentaenoate;5-Hydroxy-2-(1-hydroxy-5-methyl-4-hexenyl)benzofuran;Enokipodin B;Lacinilene C;8-Epixanthatin;Annuolide C;Zederone;3-Oxo-1,4,11(13)-eudesmatrien-12-oic acid;Annuolide A;Curcolone;Zedoarol;Glandulone A;Ipomeabisfuran;Loxoprofen	28181.4	26326.6	40281.8	23276.8	42513.6	32324.6	33991.5	36975.8	32050.8	26457.2	31107.9	41108.4	29993.1	21613	27785.5	14652.1	19361.8	21936.7	15766.7	41666.2	14789.2	20078.3	25123.6	30981.9	22758.4	18570.7	10610.9	10097.6	15412.3	19358.6	24194.5	21978.3	13830.8	15658.9	23173.3	24972.8	27278.8
NEG	NEG_115.0398_1.5729	115.04	1.57288	3-Oxopentanoic acid	73.9	C5H8O3	Organic acids and derivatives	Keto acids and derivatives	HMDB0003771	NA	NA	Alpha-ketoisovaleric acid;Methylacetoacetic acid;Levulinic acid;2-Oxovaleric acid;2-Methylacetoacetic acid;Glutarate semialdehyde;Ethyl pyruvate;Acetoxyacetone;4,4'-Thiobis-2-butanone	2029.53	1987.25	1570.56	2141.09	2211.33	2324.66	1819.61	2859.4	1886.71	1655.41	1810.27	1586.56	2309.95	2013.17	2089.74	1513.96	2052.86	1693.84	1673.05	2790.41	2005.38	1598.82	1658.01	1329.42	2162.37	1930.49	1564.81	2673.19	1712.22	1458.81	2108.94	2002.34	1738.07	1589.8	1650.77	1440.77	1755.68
NEG	NEG_165.0559_3.2309	165.056	3.23085	3-Phenoxypropionic acid	81.9	C9H10O3	Benzenoids	Benzene and substituted derivatives	HMDB0002229	NA	NA	Ethyl 2-furanacrylate;3,5-Dimethoxybenzaldehyde;3-(3-Hydroxyphenyl)propanoic acid;D-Phenyllactic acid;L-3-Phenyllactic acid;Phenyllactic acid;4-Methoxyphenylacetic acid;Desaminotyrosine;3-Phenoxypropionic acid;Homovanillin;Ethyl vanillin;Ethyl salicylate;3,4-Dihydroxyphenylacetone;Guaicyl acetate;3,4-Dimethoxybenzaldehyde;Ethylparaben;Methyl 2-methoxybenzoate;Methyl 4-methoxybenzoate;3-(2-Hydroxy…	9328.54	12693.3	10099	12739.9	10042.4	10696.9	9837.7	12710.7	8238.36	10180.1	8216.68	7940.09	6110.4	7306.02	6277.25	5308.64	5092.47	5102.6	5677.54	6298.66	4801.39	5497.09	5372.96	4814.39	3998.32	4547.08	2641.74	5320.16	3987.56	4772.79	3810.1	5021.9	4408.62	4395.25	2737.34	5197	6819.41
POS	POS_208.0938_3.2243	208.094	3.2243	3-Phenylpropionylglycine	78	C11H13NO3	Organic oxygen compounds	Organooxygen compounds	HMDB0002042	NA	NA	Pseudoecgonine;Ecgonine;N-carbamoylglutamic Acid;L-beta-aspartyl-L-glycine ;Carglumic acid;Aspartyl-Glycine;Glycyl-Aspartate	8051.51	9012.92	6173.42	6897.98	6806.57	7455.53	7851.19	7957.93	4998.45	5844.89	6573.92	7657.84	8640.57	6998.54	3898.05	5708.8	5245.14	1002.63	2258.75	7594.79	1607.08	3027.36	5773.68	6490.45	1069.72	871.459	1145.88	429.763	1136.6	1014.14	456.002	1052.71	1116.68	1190.37	1225.15	1507.18	4713.58
NEG	NEG_245.0123_3.6102	245.012	3.61022	3-[3-(Sulfooxy)phenyl]propanoic acid	73.5	C9H10O6S	Organic acids and derivatives	Organic sulfuric acids and derivatives	HMDB0094710	NA	NA	NA	118184	78810.4	43472.6	104568	89159.3	61933	90395.1	64935.7	88416	70814.2	104235	94723.5	44328.5	31432.9	20286.4	36974.7	29738.8	15492.9	22932	23627.7	14556.7	20154.3	17016.2	26979.8	23491.4	13866.2	10811.7	25093.7	11943.8	16536	13707.8	14347.9	14933.6	11367.2	14660.7	18050.5	38601
NEG	NEG_267.1231_3.9143	267.123	3.9143	3-carboxy-4-methyl-5-pentyl-2-furanpropanoic acid	71.6	C14H20O5	Lipids and lipid-like molecules	Fatty Acyls	HMDB0061643	NA	NA	Kamahine C;3-carboxy-4-methyl-5-pentyl-2-furanpropanoic acid;Deoxyadenosine;5'-Deoxyadenosine;7-Aminonitrazepam	16804.2	10968.1	7871.23	17455	20584.2	8351.98	20596.4	20096.3	7462.74	7736.86	12834.1	7027.02	11473.7	10466.1	11101.9	19668.2	17923.1	20066.1	18152.3	10200	20592	16211	16038.6	9309.22	13551.8	15002.4	7136.93	15704.7	6820.97	14889.5	6341.98	7792.27	6548.77	11497.1	7996.16	12840.4	12757.2
NEG	NEG_201.0231_3.5196	201.023	3.51962	3-ethylphenyl Sulfate	82.1	C8H10O4S	Organic acids and derivatives	Organic sulfuric acids and derivatives	HMDB0062721	NA	NA	4-ethylphenylsulfate;3-ethylphenyl Sulfate	284150	246861	140922	306748	158184	222895	205140	249675	203573	278942	397127	356894	227770	235791	111712	240002	114359	91248.7	91022.4	202949	210374	170054	203104	269896	90851.6	103641	31293.9	88235.8	35085.5	89441.4	67630.8	105884	148689	97888.8	212325	95737.6	162658
NEG	NEG_177.0915_4.29	177.092	4.28995	3-tert-Butyl-2-hydroxybenzaldehyde	70.4	C11H14O2	NA	NA	NA	NA	NA	5-Phenylvaleric acid;Phenylmethyl 2-methylpropanoate;Methyleugenol;Phenylmethyl butanoate;3-Phenylpropyl acetate;4-(4-Methoxyphenyl)-2-butanone;2-Phenylethyl propanoate;alpha,alpha-Dimethylphenethyl formate;Methyl 4-phenylbutanoate;2-Methylphenyl 2-methylpropanoate;p-Tolyl isobutyrate;3-(2-Hydroxy-4-methylphenyl)-2-butanone;1-Phenylethyl propanoate;Osmorhizole;Ethyl 3-phenylpropanoate;Propyl phen…	5706.66	9637.29	3634.29	3521.7	7075.01	4949.97	4991.53	9621.45	4299	9247.41	5585.41	4419.07	2724.11	4529.04	8551.8	8427.28	10647.1	7427.45	8685.77	8217.62	7447.14	11819.7	10292	3875.64	3931.64	10549.5	951.464	4838.64	11014.1	3200.18	7764.63	4108.68	4259.99	10455.4	8959.08	6601.55	4741.34
NEG	NEG_239.1277_4.6718	239.128	4.67177	3-tert-Butyl-4-hydroxyanisole	70.9	C11H16O2	NA	NA	NA	NA	NA	NA	31634.8	15932.9	16104.9	15940.7	18979.2	20104.5	16286.1	18910.6	25085.1	16113.4	17878.4	15509.1	17601.3	20635.6	15808.1	32104.5	26011.5	26801.6	17708.3	21616	20543.8	22857.5	23708.2	38520	17029.9	19915	18334.9	20230.2	21448.1	18239	23194.6	17488.8	33336.9	17915.1	27313.9	43050.7	21595.8
NEG	NEG_423.2735_3.8655	423.274	3.86548	3a,6b,7b,12a-Tetrahydroxy-5b-cholanoic acid	84.2	C24H40O6	Lipids and lipid-like molecules	Sterol Lipids	HMDB0000367	NA	NA	1b-Hydroxycholic acid;3b,4b,7a,12a-Tetrahydroxy-5b-cholanoic acid;2b,3a,7a,12a-Tetrahydroxy-5b-cholanoic acid;3a,7a,12a,19-Tetrahydroxy-5b-cholanoic acid;3a,6b,7b,12a-Tetrahydroxy-5b-cholanoic acid;3a,6b,7b,12b-Tetrahydroxy-5b-cholanoic acid;3a,6b,7a,12a-Tetrahydroxy-5b-cholanoic acid;1,3,7,12-Tetrahydroxycholan-24-oic acid;3a,4b,7a,12a-Tetrahydroxy-5b-cholanoic acid;1b,3a,7b-Trihydroxy-5b-cholan…	14651.5	12797.7	17594.1	20533.2	13028	11759	10220.3	10222.3	10796.2	12201.4	11841.2	9484.28	15034.4	17585.7	10620.3	22846.1	7703.95	12436.6	11906.7	8414.74	22928.6	11611.9	8470.17	12967.3	7114.85	7312.22	7232.76	9891.4	7210.01	11991.6	4688.83	11425.6	7707.08	6572.65	9317.78	8726.6	11892.7
NEG	NEG_464.3012_3.6618	464.301	3.66178	3a,7b,12a-Trihydroxyoxocholanyl-Glycine	88.4	C26H43NO6	Lipids and lipid-like molecules	Sterol Lipids	HMDB0000331	NA	NA	Glycocholic acid;3a,7b,12a-Trihydroxyoxocholanyl-Glycine;Sodium glycocholate;(ent-2b,4S,9a)-2,4,9-Trihydroxy-10(14)-oplopen-3-one 2-(2-methylbutanoate) 9-(3-methyl-2E-pentenoate)	185358	479699	577172	682623	726675	829563	759730	1.14824e+06	1.11481e+06	483212	1.01571e+06	956082	1.21094e+06	2.153e+06	1.04388e+06	423934	1.08298e+06	3.11498e+06	1.31868e+06	2.26132e+06	2.00881e+06	2.89541e+06	2.04706e+06	1.31297e+06	290958	417672	113723	98609.2	168886	843470	93342.5	107359	145003	607348	164054	347664	851778
NEG	NEG_249.1492_3.9989	249.149	3.99887	3beta-Hydroxycinnamolide	79.8	C15H22O3	Organoheterocyclic compounds	Naphthofurans	HMDB0039156	NA	NA	Gemfibrozil;1-Hydroxyacorenone;Blennin A;Procurcumadiol;(3beta,6beta)-Furanoeremophilane-3,6-diol;Heliannuol D;(6beta,8alpha)-6-Hydroxy-7(11)-eremophilen-12,8-olide;Ketosantalic acid;3-Hydroxytrichothecene;Piperdial;3beta-Dihydroxymarasmene;13-Hydroxymarasmene;3-Ketoapotrichothecene;Valerenolic acid;Ketopelenolide a;FS4 toxin;Lactaronecatorin A;Cadabicilone;3beta-Hydroxycinnamolide;Abscisic alcoh…	31411.7	37855.8	30694.2	40444.2	34520.3	23905.4	29531	31373	29329.4	31325.3	28744.8	29443.5	29031.3	32601.4	22235.2	29863.2	26103.1	20701	16694.7	30260	24101.5	17159.2	22840.7	24248.4	16645.1	17365.3	9765.15	20894.4	12416.4	22024.7	18366	18295.1	10843.8	19076.3	15040	21597.6	22008.8
NEG	NEG_275.2009_6.3697	275.201	6.36973	4,8,12,15-Octadecatetraenoic acid	84.4	C18H28O2	Lipids and lipid-like molecules	Fatty Acyls	HMDB0032672	NA	NA	19-Norandrosterone;19-Nor-5-androstenediol;19-Noretiocholanolone;Stearidonic acid;Phenethyl decanoate;4,8,12,15-Octadecatetraenoic acid;(E,E)-11,13-Octadecadien-9-ynoic acid;17beta-hydroxy-5beta-estran-3-one	6415.31	8993.87	5427.2	5945.09	6899.77	7579.02	7794.89	5582.18	5460.9	6837.01	4600.99	4697.33	8812.85	9005.69	10678.4	9152.01	10426.7	9997.04	21335.4	8911.87	8062.52	9144.2	8446.23	6585.92	7762.41	9452.76	9813.68	9465.42	8422.85	7774.02	8001.93	7143.62	9667.53	9662.18	10237.8	7778.37	7305.85
NEG	NEG_297.1524_4.2309	297.152	4.23091	4-(3-Hydroxy-7-phenyl-6-heptenyl)-1,2-benzenediol	71.9	C19H22O3	Phenylpropanoids and polyketides	Diarylheptanoids	HMDB0041089	NA	NA	Gravelliferone;5-Hydroxy-7-(4-hydroxyphenyl)-1-phenyl-3-heptanone;Auraptene;4-(3-Hydroxy-7-phenyl-6-heptenyl)-1,2-benzenediol	19199.4	19258.6	17013.5	22959.4	12288.5	18645.6	19331	20468.5	22494.5	13060.1	12017.2	12055.7	20294.2	17171	12490.7	35577.1	14975.9	16646	19529	21754.6	16631	21215.1	12314.7	11430.4	27279.3	12445.1	18400.9	25052.1	39463.5	43398.1	20407.9	19638.5	16769.9	26903.9	22310	27447.2	59992
NEG	NEG_154.9903_3.6498	154.99	3.64975	4-Chlorobenzoic acid	77.8	C7H5ClO2	Benzenoids	Benzene and substituted derivatives	NA	C02370	map00364(Fluorobenzoate degradation);map00621(Dioxin degradation);map01100(Metabolic pathways);map01120(Microbial metabolism in diverse environments);map01220(Degradation of aromatic compounds)	m-Chlorobenzoic acid;Dantron;Xanthopurpurin	4749.62	3967.54	4838.99	4051.65	4198.56	3926.89	4474.04	4414.87	3128.84	4084.09	3373.01	3599.39	4430.58	2286.93	4985.29	5325.96	2534.99	4859.59	5318.14	4182.07	4328.11	3518.39	3912.8	3580.1	2122.46	2785.64	3881.41	4439.88	3610.09	2782.76	2138.76	3042.81	4672.44	4777.05	2415.93	3799.8	3074.29
NEG	NEG_182.082_3.1993	182.082	3.1993	4-Hydroxy-2,6-dimethylaniline	86	C8H11NO	Benzenoids	Phenols	HMDB0060681	C16570	map00982(Drug metabolism - cytochrome P450)	Epinephrine;Normetanephrine;Methylnoradrenaline;Levonordefrin;Ginkgotoxin;3,4,5,6-Tetrahydrohippuric acid;Oxidized-adrenal-ferredoxin;Ethyl 2-furanacrylate;3,5-Dimethoxybenzaldehyde;3-(3-Hydroxyphenyl)propanoic acid;D-Phenyllactic acid;L-3-Phenyllactic acid;Phenyllactic acid;4-Methoxyphenylacetic acid;Desaminotyrosine;3-Phenoxypropionic acid;Homovanillin;Ethyl vanillin;Ethyl salicylate;3,4-Dihydr…	21969.7	19523.6	17701.2	20378.8	21828.4	25630.6	25852.8	22480.6	13965.2	19068.4	23824.8	23843.5	22497	15873.1	11277.6	14379.9	12810.5	2248.39	6000.15	17749.9	3860.25	8595.86	13274.7	17799.1	2218.88	1800.95	1151.24	1766.31	1194.2	2601.2	1621.32	2515.09	1149.12	1999.76	1825.46	3477.42	12443.1
NEG	NEG_146.0821_1	146.082	1	4-Hydroxy-L-isoleucine	73.2	C6H13NO3	Organic acids and derivatives	Carboxylic acids and derivatives	NA	NA	NA	(2R,3R,4R)-2-Amino-4-hydroxy-3-methylpentanoic acid;Fagomine;N-(2-Hydroxyethyl)-morpholine N-oxide;Methyl levulinate;2-Methyl-3-ketovaleric acid;3-Methyl-2-oxovaleric acid;Ketoleucine;2-Ketohexanoic acid;Mevalonolactone;3-Oxohexanoic acid;Adipate semialdehyde;5-Ethoxy-4,5-dihydro-2(3H)furanone;Ethyl acetoacetate;Ethyl 3-oxobutanoate;Sherry lactone;(4S,6S)-3,4,5,6-Tetrahydro-4-hydroxy-6-methyl-2H-…	8189.26	7673.6	6850.31	7383.8	7354.84	7403.96	8274.3	7263.12	6705.86	7161.11	6940.84	6083.6	7882.48	8747.59	7801.1	7371.4	9837.77	6481.26	8309.87	9114.15	7187.63	6518.07	8342.94	7250.56	6360.06	8770.82	7754.92	6540.98	8991.29	6428.92	9203.97	6478.41	7212.81	6572.91	7031.36	6867.53	6338.99
NEG	NEG_137.0241_4.1689	137.024	4.16888	4-Hydroxybenzoic acid	84.6	C7H6O3	Benzenoids	Benzene and substituted derivatives	HMDB0000500	C00156	map00130(Ubiquinone and other terpenoid-quinone biosynthesis);map00362(Benzoate degradation);map00363(Bisphenol degradation);map00623(Toluene degradation);map00627(Aminobenzoate degradation);map00790(Folate biosynthesis);map01061(Biosynthesis of phenylpropanoids);map01100(Metabolic pathways);map01110(Biosynthesis of secondary metabolites);map01120(Microbial metabolism in diverse environments);map…	4-Hydroxybenzoic acid;Salicylic acid;3-Hydroxybenzoic acid;keratan sulfate II (core 2-linked), degradation product 1;Gentisate aldehyde;2-Methoxy-1,4-benzoquinone;alpha-Furyl methyl diketone;Sesamol;3,4-Dihydroxybenzaldehyde;Serylvaline;Serinyl-Valine;Valyl-Serine;N6-Acetyl-5S-hydroxy-L-lysine;3,4-Dihydroxy-2-hydroxymethyl-1-pyrrolidinepropanamide	2624.47	6548.16	3132.82	2205.57	2558.89	2992.15	3409.55	2967.13	2150.22	2490.27	2710.35	2853.55	2093.11	3340.04	2580.35	1445.72	2816.11	2180.91	2944.09	2937.82	2230.44	2652.48	2449.7	2253.13	2005.24	2833.82	2537.89	5302.95	2253.5	2653.52	3159.92	2556.16	4202.27	2171.25	2741.59	2893.56	2214.2
NEG	NEG_137.0242_3.1894	137.024	3.18945	4-Hydroxybenzoic acid	93.3	C7H6O3	Benzenoids	Benzene and substituted derivatives	HMDB0000500	C00156	map00130(Ubiquinone and other terpenoid-quinone biosynthesis);map00362(Benzoate degradation);map00363(Bisphenol degradation);map00623(Toluene degradation);map00627(Aminobenzoate degradation);map00790(Folate biosynthesis);map01061(Biosynthesis of phenylpropanoids);map01100(Metabolic pathways);map01110(Biosynthesis of secondary metabolites);map01120(Microbial metabolism in diverse environments);map…	4-Hydroxybenzoic acid;Salicylic acid;3-Hydroxybenzoic acid;keratan sulfate II (core 2-linked), degradation product 1;Gentisate aldehyde;2-Methoxy-1,4-benzoquinone;alpha-Furyl methyl diketone;Sesamol;3,4-Dihydroxybenzaldehyde;Serylvaline;Serinyl-Valine;Valyl-Serine;N6-Acetyl-5S-hydroxy-L-lysine;3,4-Dihydroxy-2-hydroxymethyl-1-pyrrolidinepropanamide	10617.1	11956.4	6241.74	13730.3	8730.47	10291	10536.6	12022.9	9360.91	10695.7	12209.9	11925.6	5733.78	6798.05	4666.12	7314.49	5155.09	4237.35	4466.53	9393.59	6131	4215.15	6805.29	6008.19	4372.4	4801.39	3898.14	5155.08	4134.08	5759.19	4707.1	6310.27	4124.42	5016.51	4028.83	7501.71	7143.9
NEG	NEG_137.0242_4.3892	137.024	4.38918	4-Hydroxybenzoic acid	84.7	C7H6O3	Benzenoids	Benzene and substituted derivatives	HMDB0000500	C00156	map00130(Ubiquinone and other terpenoid-quinone biosynthesis);map00362(Benzoate degradation);map00363(Bisphenol degradation);map00623(Toluene degradation);map00627(Aminobenzoate degradation);map00790(Folate biosynthesis);map01061(Biosynthesis of phenylpropanoids);map01100(Metabolic pathways);map01110(Biosynthesis of secondary metabolites);map01120(Microbial metabolism in diverse environments);map…	4-Hydroxybenzoic acid;Salicylic acid;3-Hydroxybenzoic acid;keratan sulfate II (core 2-linked), degradation product 1;Gentisate aldehyde;2-Methoxy-1,4-benzoquinone;alpha-Furyl methyl diketone;Sesamol;3,4-Dihydroxybenzaldehyde;Serylvaline;Serinyl-Valine;Valyl-Serine;N6-Acetyl-5S-hydroxy-L-lysine;3,4-Dihydroxy-2-hydroxymethyl-1-pyrrolidinepropanamide	2011.06	2059.78	2262.68	1469.45	1856.27	1514.56	2247.22	8111.76	2788.91	2161.32	1764.83	1975.96	2012.12	2321.72	2393.03	1427.54	2411.47	5013.43	2257.57	2263.32	5935.55	2110.56	2231.88	2446.82	1907.08	1963.67	2408.49	1646.82	2079.15	2133.05	2503.32	1919.78	2073.32	1717.42	1757.7	2353.35	2334.81
NEG	NEG_528.3079_5.1578	528.308	5.15785	4-Hydroxyphenylmaraviroc	73.6	C29H41F2N5O2	NA	NA	NA	NA	NA	LysoPE(0:0/22:4(7Z,10Z,13Z,16Z));LysoPE(22:4(7Z,10Z,13Z,16Z)/0:0)	57392.7	44351.3	42206.3	51887.9	58062.5	39618.2	40690.6	45040.4	61132	43309.8	42873.7	44621.3	50201.4	51745.2	50614.4	47086.1	45173.4	46056.7	48519.7	48939.3	60065.7	72015.1	49314.8	48532	43739.8	43550.2	50120.2	54607.7	49668.2	36731.2	60959	49058	72574.2	53205.9	76483.9	61629.7	42903.4
NEG	NEG_144.0452_2.9515	144.045	2.9515	4-Hydroxyquinoline	93.2	C9H7NO	Organoheterocyclic compounds	Quinolines and derivatives	NA	NA	NA	5-Hydroxyindoleacetic acid;xi-2,3-Dihydro-2-oxo-1H-indole-3-acetic acid;5-Phenyl-1,3-oxazinane-2,4-dione	5496.72	4301.74	4588.61	4524.22	6039.52	4422.86	5056.03	5895.12	3589.91	5575.41	5067.28	5079.37	4707.87	4233.4	3985.75	4358.67	5798.35	4507.9	4248.73	4720.23	5487.28	3564.12	4100.17	4557.03	4876.48	3859	3732.88	5255.43	5162.18	4221.17	4643.06	5838.37	3177.6	4609.72	5052.24	4639.99	4687.78
NEG	NEG_144.0452_3.7686	144.045	3.76865	4-Hydroxyquinoline	92.9	C9H7NO	Organoheterocyclic compounds	Quinolines and derivatives	NA	NA	NA	1H-Indole-3-carboxaldehyde	10059.3	7361.01	7171.71	11366.2	7025.31	8384.9	8099.5	6985.37	6770.67	7553.6	9418.15	7230.56	7518.74	7458.02	7135.41	11393.7	7351.95	8693.54	7383.16	7273.62	6145.22	7024.4	7844.05	8279.68	7698.39	9212.3	8207.25	9653.66	8391.38	7406.85	7986.31	7419.94	8358.56	10856	7109.82	7298.93	7216.66
NEG	NEG_165.0556_3.5319	165.056	3.53192	4-Methoxyphenylacetic acid	77.9	C9H10O3	Benzenoids	Phenol ethers	HMDB0002072	NA	NA	Ethyl 2-furanacrylate;3,5-Dimethoxybenzaldehyde;3-(3-Hydroxyphenyl)propanoic acid;D-Phenyllactic acid;L-3-Phenyllactic acid;Phenyllactic acid;4-Methoxyphenylacetic acid;Desaminotyrosine;3-Phenoxypropionic acid;Homovanillin;Ethyl vanillin;Ethyl salicylate;3,4-Dihydroxyphenylacetone;Guaicyl acetate;3,4-Dimethoxybenzaldehyde;Ethylparaben;Methyl 2-methoxybenzoate;Methyl 4-methoxybenzoate;3-(2-Hydroxy…	23247.6	20578.8	14046.9	18337.9	16834.2	15108.1	22353.3	19391.9	21638.7	15505.2	24705.8	24476.7	18028	18995.4	13830.2	15439.5	12577.8	6416.19	9685.12	18910.2	8982.62	10458.8	11157	14841.3	6895.76	6151.22	4743.95	6153.1	4364.61	7093.4	6611.17	7955.33	10879.4	5872.94	5814.65	6226.76	12248
NEG	NEG_129.0557_3.0076	129.056	3.0076	4-Methyl-2-oxovaleric acid	82.9	C6H10O3	Organic acids and derivatives	Keto acids and derivatives	HMDB0000695	C00233	map00280(Valine, leucine and isoleucine degradation);map00290(Valine, leucine and isoleucine biosynthesis);map00785(Lipoic acid metabolism);map00966(Glucosinolate biosynthesis);map01100(Metabolic pathways);map01110(Biosynthesis of secondary metabolites);map01210(2-Oxocarboxylic acid metabolism);map01230(Biosynthesis of amino acids)	Methyl levulinate;2-Methyl-3-ketovaleric acid;3-Methyl-2-oxovaleric acid;Ketoleucine;2-Ketohexanoic acid;Mevalonolactone;3-Oxohexanoic acid;Adipate semialdehyde;5-Ethoxy-4,5-dihydro-2(3H)furanone;Ethyl acetoacetate;Ethyl 3-oxobutanoate;Sherry lactone;(4S,6S)-3,4,5,6-Tetrahydro-4-hydroxy-6-methyl-2H-pyran-2-one;Acetoin acetate;Pantolactone;4-Acetylbutyrate	42070.2	41775.8	38447.3	35874.1	39687.5	43464	38095.8	59035.3	39250	35681.4	27691.9	29895	41541.2	35125.7	42293.6	31416.4	45819.7	31649.5	37384.3	51415.4	45204.3	33207.9	37957.8	28788.2	47327.4	38784.3	36420.9	51924.2	35066.5	29529.8	41590.1	46568.1	33495.4	35832	35283	27285.2	34697.9
NEG	NEG_166.0144_3.5302	166.014	3.53022	4-Nitrobenzoic acid	86.8	C7H5NO4	Benzenoids	Benzene and substituted derivatives	NA	NA	NA	Urate radical;Quinolinic acid;2,6-Pyridinedicarboxylic acid	4282.36	3901.29	4444.37	3664.95	4360.97	4718	4491.03	4660.35	4400.1	3824.38	4557.63	3817.38	4430.06	6230.59	4136.8	4745.91	5191.45	3680.86	4503.1	4790.3	3852.08	4621.91	4416.49	4100.45	4616.99	5342.26	5208.48	5318.03	5414.57	4388.03	5411.32	4492.54	5364.41	4464.96	4125.34	5363.75	4346.86
NEG	NEG_162.0557_3.2316	162.056	3.23163	4-Oxo-1-(3-pyridyl)-1-butanone	78.4	C9H9NO2	Organic oxygen compounds	Organooxygen compounds	HMDB0062406	C19567	map00760(Nicotinate and nicotinamide metabolism);map00980(Metabolism of xenobiotics by cytochrome P450);map01100(Metabolic pathways);map01120(Microbial metabolism in diverse environments);map05204(Chemical carcinogenesis - DNA adducts)	NA	3148.47	2156.78	3836.62	1331.09	2620.02	2077.91	2389.98	2446.72	1645.48	3946.98	1981.93	2082.89	3441.99	3473.66	4956.17	1979.01	3945.15	4149.83	4791.8	2928.67	5640	2700.85	4839.05	3206.25	5971.22	3508.17	3978.74	2743.63	4306.16	5643.27	4973.59	5282.82	2445.9	6407.14	5402.1	4439.61	3265.97
NEG	NEG_182.0455_2.9495	182.046	2.94953	4-Pyridoxic acid	91.4	C8H9NO4	Organoheterocyclic compounds	Pyridines and derivatives	HMDB0000017	C00847	map00750(Vitamin B6 metabolism);map01100(Metabolic pathways);map01120(Microbial metabolism in diverse environments)	4-Pyridoxic acid;Phthalic acid;Benzoquinoneacetic acid;Terephthalic acid;3,4-Methylenedioxybenzoic acid	7465	5599.72	4407.04	5334.38	6233.64	6245.76	5463.66	5782.5	4214	5678.46	6340.01	5934.28	6984.79	5879.74	4388.17	4566.17	6462.81	5249.04	4179.66	4596.5	4702.75	4490.44	5049.04	5199.93	6252.42	4580.55	3210.68	5513.85	3826.56	4909.94	3788.25	5033.88	1851.94	3078.11	3946.51	4089.19	4620.01
NEG	NEG_150.0017_3.924	150.002	3.92397	4-Thiocyanatophenol	87.4	C7H5NOS	Benzenoids	Benzene and substituted derivatives	HMDB0040578	NA	NA	1,2-Benzisothiazol-3(2H)-one;4-Thiocyanatophenol	6562.7	8442.79	8464.76	9809.98	16782.8	5930.6	7826.4	6804.03	6745.68	3649.44	6650.29	5821.45	8996.27	8096.39	7629.27	7465.04	7707.17	5384.94	11172.6	7563.26	5655.39	6705.68	8149.55	5727.22	14658.6	10781.1	15452	15623.9	17437.4	15285	14310.8	11880.4	15051.4	29191.6	7208.81	12289.4	8708.53
NEG	NEG_319.1906_4.3883	319.191	4.38829	5'-Carboxy-alpha-chromanol	80.6	C19H28O4	Organoheterocyclic compounds	Benzopyrans	HMDB0012798	NA	NA	5'-Carboxy-alpha-chromanol;Oryzalide A;Oryzalide B;[8]-Gingerdione;10-Acetylpanaxytriol	9836.28	12252.4	13721.9	22013.6	10615.6	11859.3	17636.7	14160.5	9538.38	12075	18507.5	10864	9359.03	9306.73	9107.45	12434.3	8981.52	9476.73	8955.84	10619.3	10741.4	7425.65	14069.4	10556.7	8013.63	6655.82	7479.1	9520.06	4098.55	7973.02	9360.43	7762.3	6844.88	9169.06	7584.26	6780.61	8781.17
NEG	NEG_305.248_7.7809	305.248	7.78092	5,8,11-Eicosatrienoic acid	92.8	C20H34O2	Lipids and lipid-like molecules	Fatty Acyls	HMDB0010378	NA	NA	8,11,14-Eicosatrienoic acid;5,8,11-Eicosatrienoic acid ;Sciadonic acid;Sagittariol;11,14,17-Eicosatrienoic acid	277796	320312	184629	189065	250714	229391	322587	164104	146337	170158	183296	131407	293717	371800	344753	335250	317147	424530	753598	349708	555459	633020	282548	251362	583192	736029	1.0653e+06	367069	424190	457257	373756	248198	371860	714548	385125	287905	490644
NEG	NEG_377.2681_4.6159	377.268	4.61587	5-(8-Pentadecenyl)-1,3-benzenediol	71	C21H34O2	Benzenoids	Benzene and substituted derivatives	HMDB0030983	C10770	NA	2-Arachidonylglycerol;MG(0:0/20:4(8Z,11Z,14Z,17Z)/0:0);MG(20:4(5Z,8Z,11Z,14Z)/0:0/0:0);MG(20:4(8Z,11Z,14Z,17Z)/0:0/0:0);1-Acetoxy-2-hydroxy-5,12,15-heneicosatrien-4-one;[12]-Gingerol;Persenone A	6028.21	3062.47	3375.36	4986.94	2845.79	2666.66	2401.45	4576.35	8317.63	3505.87	4643.88	4680.51	4097.42	2764.18	2602.13	4298.33	4981.07	2928.41	2080.83	2164.96	3916.78	3464.22	3656.41	7480.54	2977.07	2085.8	2621.91	1984.32	2322.24	2285.32	2060.2	2275.44	1777.79	2465.26	3200.17	2457.45	2529.97
NEG	NEG_261.0556_2.9016	261.056	2.90163	5-Fluorouridine	71.2	C9H11FN2O6	NA	NA	NA	C16633	map00983(Drug metabolism - other enzymes)	NA	7455.95	7970.19	11176	7230.65	7882.19	10264.1	5026.16	8164.01	11147.3	10041	5740.34	4486.26	7187.29	8417.63	6301.85	7192.08	7047.25	4463.95	3163.91	7723.82	8752.97	8315.83	7157.55	3585.83	4511.49	5105.26	3052.44	5083.24	4831.79	5885.3	4940.22	9746.42	3897.42	6385.99	2811.06	8512.64	7571.46
NEG	NEG_297.2429_5.5323	297.243	5.5323	5-Hexyltetrahydro-2-furanoctanoic acid	79.7	C18H34O3	Lipids and lipid-like molecules	Fatty Acyls	HMDB0031127	NA	NA	3-Oxooctadecanoic acid;9-Oxooctadecanoic acid;10-Oxooctadecanoic acid;11-Oxooctadecanoic acid;5-Hexyltetrahydro-2-furanoctanoic acid;5-Oxooctadecanoic acid;Ricinoleic acid;9,10-epoxyoctadecanoic acid	63909.7	70891.7	88580.3	76180.7	57060.8	69215.3	60632	117611	67300.7	99808.1	50854.1	60054.7	65934.1	101014	177498	151218	166704	140515	288511	106336	82223.7	182352	149965	69121.4	70849.5	104675	138098	105793	157698	89643.7	94058.6	65447	111789	120104	125528	67044.2	136253
NEG	NEG_297.2435_6.2905	297.244	6.29052	5-Hexyltetrahydro-2-furanoctanoic acid	81.5	C18H34O3	Lipids and lipid-like molecules	Fatty Acyls	HMDB0031127	NA	NA	3-Oxooctadecanoic acid;9-Oxooctadecanoic acid;10-Oxooctadecanoic acid;11-Oxooctadecanoic acid;5-Hexyltetrahydro-2-furanoctanoic acid;5-Oxooctadecanoic acid;Ricinoleic acid;9,10-epoxyoctadecanoic acid	169617	209139	204173	203185	249256	209140	197239	170148	157974	207993	207963	195759	205313	169554	223113	290657	275947	265041	371179	246383	188222	247960	330139	231140	240432	233534	310886	236595	278233	201080	218643	160449	291842	227358	213148	196447	196584
POS	POS_192.0645_2.947	192.065	2.94697	5-Hydroxyindole-3-acetic acid	81	C10H9NO3	Organoheterocyclic compounds	Indoles and derivatives	HMDB0000763	C05635	map00380(Tryptophan metabolism);map01100(Metabolic pathways);map04726(Serotonergic synapse)	5-Hydroxyindoleacetic acid;xi-2,3-Dihydro-2-oxo-1H-indole-3-acetic acid;5-Phenyl-1,3-oxazinane-2,4-dione;Norepinephrine;Pyridoxine;6-Hydroxydopamine;5-Hydroxydopamine;6-Acetyl-2,3-dihydro-2-(hydroxymethyl)-4(1H)-pyridinone;xi-Norepinephrine;1-Oxo-1H-2-benzopyran-3-carboxaldehyde;Juglone	7087.4	5316.01	6014.33	5359.74	6947.85	5891.24	4975.69	7032.23	5115.45	6629.42	5113.28	7065.69	5652.46	4432.42	4172.16	4413.42	7219.51	4710.81	4735.56	5836.02	6218.97	4303.8	3329.96	5418.69	4835.59	4629.48	4465.18	4355.93	5671.42	4622.55	6308.17	7234.4	4697.14	5213.14	5975.97	4838.28	5338.37
NEG	NEG_193.0355_0.7991	193.036	0.799142	5-Keto-D-gluconic acid	84.7	C6H10O7	Organic acids and derivatives	Hydroxy acids and derivatives	HMDB0011731	NA	NA	D-Glucuronic acid;Galacturonic acid;Iduronic acid;Pectic acid;Pectin;3-Dehydro-L-gulonate;5-Keto-D-gluconate;2-Keto-L-gluconate;L-Altruronic acid;6-(Hydroxymethyl)-2,4(1H,3H)-pteridinedione	19673.5	10820.2	11941.3	14024.2	12125.8	13017.9	11408.3	10126.1	14258	12324	14165.1	15151.2	15060.7	12273.3	7479.7	12401.9	11153.9	11720	9963.1	10371.4	14445	10522.3	9518.43	12453.7	14689.1	13649.7	9471.26	15050.4	12997.7	12612.6	11760.2	13874	11509.5	11770.6	11463.4	13443.4	10586.5
POS	POS_191.0806_2.9598	191.081	2.95982	5-Methyl-5-phenylhydantoin	75.7	C10H10N2O2	NA	NA	NA	NA	NA	6-Hydroxy-1H-indole-3-acetamide;Pyridoxamine;Quinaldic acid;1-nitronaphthalene	1600.27	3113.87	1369.34	2158.87	2822.11	2323.96	2281.13	1511.37	1459.93	2139.12	1748.44	1632.26	2638.29	720.216	2811.27	1915.33	1328.33	6618.93	3113.99	1790.19	6289.89	1707.99	2416.37	1409.92	528.346	512.954	473.789	1725.26	1104.15	5587.85	690.055	6226.18	805.275	1127.89	540.871	4515.69	2614.62
NEG	NEG_189.0677_2.9647	189.068	2.9647	5-Methylquinoxaline	86.1	C9H8N2	Organoheterocyclic compounds	Naphthyridines	HMDB0033178	NA	NA	6-Hydroxy-1H-indole-3-acetamide;Quinaldic acid;1-nitronaphthalene;Methylgingerol;Diplodiatoxin;Corchorifatty acid A;Corchorifatty acid D;Dihydrocapsiate;5-O-Methylembelin	1912.85	3172.11	2080.37	1865.94	3166.17	2381.68	2604.88	2095.78	2950.58	1753.24	1520.41	1701.5	2012.61	2444.94	2178.29	2418.68	1818.96	7030.69	4142.9	3082.62	8777.84	1148.55	2660.48	1478.12	1874.49	1711.69	1344.65	1578.58	628.016	6531.42	2038.71	7711.89	922.022	990.447	1601.48	4835.19	2444.96
NEG	NEG_230.1029_3.0268	230.103	3.02678	5-Oxo-1-propyl-2-pyrrolidineacetic acid	76.2	C9H15NO3	NA	NA	NA	NA	NA	Isovalerylglutamic acid;Suberylglycine	5816.14	3785.44	5726.01	3252.72	4367.4	5376.89	2395.89	3332.18	6561.23	4199.84	2482.72	2848.66	4932.63	3409.01	3861.72	3218.59	5403.87	4096.01	2332.44	3375.83	6257.87	5648.41	2964.18	1895.66	5195.41	4118.44	2661.51	2831.88	4493.84	4029.48	5051.58	7771.2	3695.83	3654.31	2807.27	5077.91	3689.82
NEG	NEG_171.1024_3.5977	171.102	3.59773	5-Pentyl-1,4-dioxan-2-one	70.3	C9H16O3	Organoheterocyclic compounds	Dioxanes	HMDB0059936	NA	NA	Tetrahydrofurfuryl butyrate;cis-3-Hexenyl lactate;3-Methylbutyl 3-oxobutanoate;Butyl levulinate;Butyl 3-hydroxy-2-methylidenebutanoate;2-Methylpropyl 3-hydroxy-2-methylidenebutanoate;5-Pentyl-1,4-dioxan-2-one;6-Pentyl-1,4-dioxan-2-one;4-Hydroperoxy-2-nonenal	43847.3	26909.2	27178.4	22391.5	26659.9	30647.7	39832.4	28344.2	35591.5	23675.9	52283.5	27792.3	38055	20382.5	25780.3	39925.1	24131.3	21575.5	45845.4	43497.9	34969.2	22409	36086.9	39393.5	42095.9	29128.4	26024.1	32027	47148.3	45737.3	30757.8	24261.5	29128.1	38573.6	26099	39937.9	35949.2
NEG	NEG_319.2265_6.0918	319.227	6.09175	5S-Hydroxy-6E,8Z,11Z,14Z-eicosatetraenoic acid	83	C20H32O3	Lipids and lipid-like molecules	Fatty Acyls	HMDB0011134	C04805	map00590(Arachidonic acid metabolism);map01100(Metabolic pathways);map04750(Inflammatory mediator regulation of TRP channels)	5,6-Epoxy-8,11,14-eicosatrienoic acid;8,9-Epoxyeicosatrienoic acid;14R,15S-EpETrE;15(S)-HETE;14,15-Epoxy-5,8,11-eicosatrienoic acid;11,12-Epoxyeicosatrienoic acid;8-HETE;16(R)-HETE;11(R)-HETE;20-Hydroxyeicosatetraenoic acid;12-HETE;18-Hydroxyarachidonic acid;9-HETE;11,12-EpETrE;5-HETE;19(S)-HETE;10-HETE;13-HETE;17-HETE;Annoglabasin E;Ucriol;8alpha,13R-Epoxy-14-labden-19-oic acid;2-Hydroxy-6-tride…	3765.54	5013.01	6421.57	6441.76	5137.76	7826.2	5571.35	6663.25	8359.95	7054.11	7397.21	7879.73	2769.76	3412.06	3033.05	3249.79	4060.04	5710.47	2925.93	4475.44	6618.5	6023.55	3731.81	5221.46	3740.96	2934.07	3105.43	2367.84	2631.07	6150.7	5336.95	5468.1	3437.49	2911.88	4386.28	7776.41	4995.87
NEG	NEG_451.3405_6.6204	451.341	6.62042	5b-Cholestane-3a,7a,12a,25,26-pentol	81.8	C27H48O5	Lipids and lipid-like molecules	Sterol Lipids	HMDB0002180	NA	NA	5b-Cholestane-3a,7a,12a,23S,25-pentol;5b-Cholestane-3a,7a,12a,23R,25-pentol;5b-Cholestane-3a,7a,12a,24,25-pentol;5a-Cholestane-3a,7a,12a,23,25-pentol;5b-Cholestane-3a,7a,12a,25,26-pentol;Cholestane-3,7,12,24,25-pentol;5beta-cholestan-3alpha,7alpha,12alpha,24(S),27-pentol;5beta-cholestane-3alpha,7alpha,12alpha,23,25-pentol	10172.5	11266.6	21452.2	22049.4	23666	20330.4	10120.2	25358.7	15151.2	23835.8	13836.9	18357.6	15750	21399.2	11867.5	15117.2	21751.6	21203.7	16997.6	21888.3	23326.5	24505	17517.7	11795.9	15419.2	22705.3	25994	11705.4	20929.6	21205.2	23291.1	21263.1	24573.5	22144.7	22597.7	22818.1	21791.3
NEG	NEG_283.1545_3.6089	283.155	3.60887	6,7-Dihydro-4-(hydroxymethyl)-2-(p-hydroxyphenethyl)-7-methyl-5H-2-pyrindinium	71.2	C18H22NO2	Benzenoids	Phenols	HMDB0033483	NA	NA	Alpha-dihydroartemisinin;Dihydroartemisinin (DHA)	9179.87	7001.46	7719.72	7155.52	8097.58	8403.31	8500.02	5631.74	8448.64	7775.07	8757.53	8878.68	9510.34	9243.35	7168.26	7797.54	8829.46	6283.69	4149.05	6958.98	6424.77	4931.38	8363.1	12532	7030.55	6671.13	5146.41	5410.2	5909.97	6848.08	5912.73	5918.6	5935.51	6932.46	6662.41	4171.35	5477.1
POS	POS_510.3179_4.0307	510.318	4.03074	6-(3-Dimethylaminopropionyl)forskolin	78.1	C27H43NO8	NA	NA	NA	NA	NA	NA	1657.1	2654.01	1813.96	1816.32	2050.74	1818.25	1564.91	2510.57	2029.59	2099.28	602.149	1639.35	2105.44	2216.65	1188.37	1664.87	2055.03	1587.2	2208.15	1613.59	1344.12	1527.97	1877.84	1220.21	1303.95	2088.74	2070.33	1280.81	2097.72	1304.86	2206.82	1999.91	1651.93	1688.28	1425.73	1326.62	1730.97
POS	POS_191.0398_0.8806	191.04	0.88065	6-Formylumbelliferone	80	C10H6O4	Phenylpropanoids and polyketides	Coumarins and derivatives	HMDB0039147	NA	NA	NA	10976.2	12322.3	8762.86	9353.77	8531.11	9281.58	8392.35	7174.92	9103.45	11163	5498.72	9517.45	8402.25	9092.9	6996.01	7342.66	7453.4	6792.19	7628.55	7582.08	6650.41	7797.63	8426.13	6980.33	8690.24	8615.67	8458.29	7517.59	8671.85	7983.57	6570.7	8859.27	6754.14	7409.03	7289.89	7265.97	9190.59
NEG	NEG_203.0346_3.6999	203.035	3.69993	6-Methylchromone-2-carboxylic acid	82.7	C11H8O4	NA	NA	NA	NA	NA	NA	9782.73	6525.96	13941.6	11056.2	9075.06	7163.13	5747.99	12770.1	8358.41	9283.47	8619.85	5431.69	8874.84	6106.78	12845.9	11699.2	9793.92	13993.6	4617.56	16477.7	7565.32	10788.3	5269.89	11867.7	7353.2	4839.69	3686.65	10409.3	5635.1	5065.83	13729.1	6203.16	6157.67	5752.64	5736.24	6665.54	5598.4
NEG	NEG_205.0503_3.687	205.05	3.68702	6-Methylcoumarin	83.5	C10H8O2	Phenylpropanoids and polyketides	Coumarins and derivatives	HMDB0032394	NA	NA	Scoparone;Eugenitol;Isoeugenitol;Vinyl caffeate;Citropten;3-Methoxy-4,5-methylenedioxycinnamaldehyde;Eugenin	14222.5	15252.5	12012.8	13094.6	12155	10348.2	11746.4	13483.4	15098.3	9126.85	10941.8	10326.2	18047.8	20050	12302.8	19199.9	11827.3	6196.88	6830.44	22284.7	4903.03	11349	11191.8	17024.9	2347.61	2468.61	1163.6	3187.34	1155.46	967.924	2180.81	1208.28	2130.15	2453.6	2054.44	904.866	8649.73
NEG	NEG_275.0225_3.6103	275.023	3.61027	6-Phosphogluconic acid	70.6	C6H13O10P	Organic oxygen compounds	Organooxygen compounds	HMDB0001316	C00345	map00030(Pentose phosphate pathway);map01100(Metabolic pathways);map01110(Biosynthesis of secondary metabolites);map01120(Microbial metabolism in diverse environments);map01200(Carbon metabolism)	5-(4-Acetoxy-1-butynyl)-2,2'-bithiophene;Dihydroferulic acid 4-sulfate;2,3-Dehydrosilybin;2,3-Dehydrosilychristin	8007.58	4500.83	4537.08	4673.2	5352.21	4228.63	4945.34	4790.74	4141.47	4746.25	9661.28	5760.97	3798.53	2549.97	971.476	1910.71	2671.68	1276.72	953.006	3447.95	1871.26	1052.93	3815.53	1042.62	2085.82	1432.42	998.407	1021.94	807.921	1986.37	1752.96	2316.34	1330.69	1101.24	1695.06	882.011	3086.13
NEG	NEG_359.1885_3.8334	359.188	3.83343	7-Methylrosmanol	76.2	C21H28O5	Lipids and lipid-like molecules	Prenol lipids	HMDB0035813	NA	NA	Aldosterone;Cortisone;19-Oic-deoxycorticosterone;Prednisolone;Tricyclodehydroisohumulone;7-Methylrosmanol;Clemastine	10805.2	10869	14328.1	12239.6	6552.23	10985.3	6849.06	14120.6	10039.2	13094.3	7841.76	7881.02	9677.42	13524.7	13075.5	10654.3	10665.4	13240.3	8338.81	11992.8	23170.8	9745.17	8713.63	7161.02	9778.55	12885.5	13838.2	11744.5	11629.9	15462	13017.7	19255.5	11493.3	17194.3	11021.5	17466.1	11021.5
POS	POS_401.34_9.237	401.34	9.237	7.alpha.-Hydroxy-4-cholesten-3-one	85.8	C27H44O2	Lipids and lipid-like molecules	Sterol Lipids	HMDB01993	C05455	map00120(Primary bile acid biosynthesis);map01100(Metabolic pathways)	7-Ketocholesterol;7a-Hydroxy-cholestene-3-one;Calcidiol;5,6-trans-25-Hydroxyvitamin D3;25-Hydroxytachysterol3;Alfacalcidol;(3beta,5alpha,6a)-Cholesta-8,14-diene-3,6-diol;1-Phenyl-1,3-heneicosanedione;5-Methyl-2,4-bis(3-methyl-2-butenyl)-6-(2-methyl-1-oxopropyl)-5-(4-methyl-3-pentenyl)cyclohexanone;5-(12,15-Heneicosadienyl)-1,3-benzenediol;3beta-Hydroxy-5-cholestenal;27alpha-Hydroxy-8-dehydrochole…	6788.07	5349.99	8764.58	5788.8	7717.83	7571.26	10370.6	9787.67	7472.54	9681.01	9154.39	8535.96	8396.48	5812.64	8524.42	4679.96	4546.06	10992.9	5144.88	8313.03	5347.87	8290.84	7034.77	5706.33	6028.67	4336.17	6413.68	4552.42	4657.99	5012.23	8501.93	7860.34	8521.62	6062.28	5972.57	7586.04	6576.92
NEG	NEG_251.2012_6.6861	251.201	6.68615	7Z,10Z-Hexadecadienoic acid	86.2	C16H28O2	Lipids and lipid-like molecules	Fatty Acyls	HMDB0000477	NA	NA	7Z,10Z-Hexadecadienoic acid;Geranyl hexanoate;Linalyl hexanoate;(Z)-7-Hexadecen-1,16-olide;Isoambrettolide;D6-Ambrettolide;Geranyl 2-ethylbutyrate;Ethyl (Z,Z)-5,8-tetradecadienoate	8499.12	24736.4	10735	11661.7	24147.9	7416.73	17955.2	9142.32	10836.4	7156.16	9832.32	18254.2	18778.4	21950.2	26047.8	32225.3	35176.2	19217.4	71977.8	28887.7	30020.6	19728.8	30189.3	19586.1	14738	43392.5	21704.2	37079.5	39711.9	23209.1	28593.2	29278.3	36168.8	32481.3	41593.6	26603.6	20496.8
NEG	NEG_277.1802_4.9376	277.18	4.93765	8-Acetoxy-4-acoren-3-one	76.9	C17H26O3	Organic oxygen compounds	Organooxygen compounds	HMDB0030974	NA	NA	1-(4-Hydroxy-3-methoxyphenyl)-3-decanone;8-Acetoxy-4-acoren-3-one;Panaxytriol;Panaxacol	49327.6	46157.8	40289.9	44769.9	42046.2	45088.6	43129.4	42897.5	39403.4	52496.1	41981	49407.2	41017.4	47900.9	40821.8	46761.5	54378.9	52193.9	43428.4	39532	39893.5	49626.2	57618.9	51058.7	48455.1	47327.4	54605	47236.2	58410.3	42875.9	45403.6	41628.7	44310.8	41258.5	54183.7	54206.3	37518.6
NEG	NEG_231.0773_3.228	231.077	3.228	8-Methylsulfinyloctyl isothiocyanate	70.1	C10H19NOS2	Organosulfur compounds	Sulfoxides	HMDB0035923	NA	NA	Nalidixic Acid;Phenobarbital	5448.17	3761.26	3399.38	3571.49	2678.21	3597.11	4259.16	3155.66	2615.05	2416.86	3859.65	3661.33	8784.05	5663.51	5614.8	5429.19	5153.43	5569.33	4945.01	4700.34	4952.25	4334.84	3599.09	7200.28	5216.99	2902.74	2331.23	3872.59	2547.57	5176.96	4100.66	4400.32	3076.15	2054.61	5023.89	3409.27	4119.44
NEG	NEG_313.2371_4.656	313.237	4.65605	9,10-Dihydroxy-12Z-octadecenoic acid	82.1	C18H34O4	Lipids and lipid-like molecules	Fatty Acyls	HMDB0004704	C14828	map00591(Linoleic acid metabolism)	Octadecanedioic acid;9,10-DHOME;12,13-DHOME;(9xi,10xi,12xi)-9,10-Dihydroxy-12-octadecenoic acid;Dibutyl decanedioate	32084.6	60043.9	42418.2	33397.1	36336.1	35937.6	38380.8	35189.2	42896.9	40204.9	47278.9	40805.4	28566.9	38651.7	31138.7	35679.5	35949.2	36988.4	39819.5	37909.6	32075.4	28817.6	44316.9	37013.8	36109.3	29584.5	31760.5	35387.7	32218.1	43409	33635.1	35841	34261.3	37523.4	30153.3	30625	35103.7
POS	POS_305.156_3.1222	305.156	3.12221	9-(Benzylamino)-1,2,3,4-tetrahydroacridin-1-ol	72	C20H20N2O	NA	NA	NA	NA	NA	Hexaethylene glycol	829.079	1010.39	791.419	1163.09	864.229	761.016	979.492	838.664	625.496	970.39	880.825	954.451	807.618	868.249	815.605	840.719	602.936	710.38	708.533	691.358	527.429	501.985	628.854	855.248	1700.64	3415.45	3980.21	4252.34	1260.56	2915.62	3408.65	3017.98	4714.45	3817.76	2441.02	3033.78	1417.45
NEG	NEG_293.2111_6.885	293.211	6.885	9-Oxo-10(E),12(E)-octadecadienoic acid	70.1	C18H30O3	NA	NA	NA	NA	NA	13-OxoODE;9-OxoODE;A-12(13)-EpODE;13-HOTE;15(16)-EpODE;9(10)-EpODE;9-HOTE;17-Hydroxylinolenic acid;10-Oxo-11-octadecen-13-olide;Squamostanal A;15,16-Epoxy-9,12-octadecadienoic acid;(2'E,4'Z,8E)-Colneleic acid;12,13-Epoxy-9,15-octadecadienoic acid;2-Hydroxylinolenic acid;(9S,10E,12Z,15Z)-9-Hydroxy-10,12,15-octadecatrienoic acid;(9Z,12Z,14E)-16-Hydroxy-9,12,14-octadecatrienoic acid;Sterebin D;3,4-D…	4171.18	4555.87	3823.89	4038.69	6006	6023.88	3848.73	12035.3	3879.95	4671.33	5991.1	3328.68	4535.93	13509.7	7751.68	19270.8	10887.3	6153.35	17455.7	13099	6103.12	7889.3	8332.5	12379.1	4471.68	5000.28	15028.3	7854.71	7840.08	4277.87	6674.14	4335.6	14423.1	7575.76	9159.53	6619.49	7023.47
NEG	NEG_239.2012_6.8247	239.201	6.82468	9-Pentadecenoic acid	77.6	C15H28O2	Lipids and lipid-like molecules	Fatty Acyls	HMDB0029765	NA	NA	9-Pentadecenoic acid;Isobutyl 10-undecenoate;Exaltolide;Butyl undecylenate;Rhodinyl isovalerate;Menthyl isovalerate;Citronellyl pentanoate;Citronellyl isovalerate;Auberganol;15,5-Farnesanolide	30589.7	23614.1	17311.9	30985.4	31547.2	19335.3	44399.3	22128	33587.2	22696.7	29066.9	44220.5	28155.6	27038.2	27388.2	33450.8	35545	50978.8	109981	43354.2	43015.7	37720.8	58779.3	83225.2	38410.2	35639.7	54190.6	27455.9	49589.2	26903.7	33048.6	35680.6	33059.4	38801.8	31754.9	29990.3	83316.1
NEG	NEG_230.0128_3.146	230.013	3.14605	Acetaminophen sulfate	73.6	C8H9NO5S	Benzenoids	Phenols	NA	NA	NA	Paracetamol sulfate;Benzeneacetamide-4-O-sulphate	2553.78	1248.03	1392.52	1804.57	1024.11	1830.18	1701.54	988.278	1174.85	2095.52	1194.97	1307.1	1223.16	1446.33	2227.34	1538.28	2043.47	1231.09	1435.94	1619.1	1372.64	1322.79	1964.58	1154.34	1781.12	937.363	1362.82	969.21	919.852	1193.24	1555.94	1329.25	717.457	2382.48	1077.2	964.328	1360.83
POS	POS_960.684_8.2751	960.684	8.27511	AcylGlcADG 46:6; AcylGlcADG(16:2/16:3/14:1)	75.6	C55H90O12	Lipids and lipid-like molecules	Glycerolipids	NA	C06038	map00561(Glycerolipid metabolism)	PC(22:4(7Z,10Z,13Z,16Z)/24:0);PC(24:0/22:4(7Z,10Z,13Z,16Z))	39183.2	36495.9	51203.7	82508.9	37204.4	26384.6	36941.8	37263.2	25340.2	33258.7	37415.7	39718.4	38523.4	45185.8	48644	34779.3	32149.6	37498.2	40784.6	40802.9	21976.7	35448.4	32974.6	37687	41908.3	23382.7	33862.5	35312.6	45782.7	34374.5	35250.1	26072.1	34935.3	49740.6	40570.9	15927.1	38771.8
POS	POS_956.6537_8.0761	956.654	8.07608	AcylGlcADG 46:8; AcylGlcADG(14:1/16:3/16:4)	72.6	C55H86O12	Lipids and lipid-like molecules	Glycerolipids	NA	C06038	map00561(Glycerolipid metabolism)	PC(22:5(4Z,7Z,10Z,13Z,16Z)/24:1(15Z));PC(22:5(7Z,10Z,13Z,16Z,19Z)/24:1(15Z));PC(22:6(4Z,7Z,10Z,13Z,16Z,19Z)/24:0);PC(24:0/22:6(4Z,7Z,10Z,13Z,16Z,19Z));PC(24:1(15Z)/22:5(4Z,7Z,10Z,13Z,16Z));PC(24:1(15Z)/22:5(7Z,10Z,13Z,16Z,19Z))	87317.4	74547.3	110297	198484	81067.1	47853.5	78430	84153.8	56238.2	72497.9	80864.7	87051.5	85263.9	95211	98310.2	72669.6	68557.8	75303.9	86719.6	90752.4	44765.6	71438.1	69492.7	84569.4	89636.7	49061.2	77120.8	72453	97158.7	73833.7	73887.3	54929.3	73521.2	105369	83267.1	27848.6	80745
POS	POS_1062.7163_7.8966	1062.72	7.89661	AcylGlcADG 54:11; AcylGlcADG(16:3/18:5/20:3)	71.2	C63H96O12	Lipids and lipid-like molecules	Glycerolipids	NA	C06038	map00561(Glycerolipid metabolism)	NA	4192.73	4095.33	4419.93	6750.44	3958.86	2801.51	3421.55	3594.18	3038.82	3812.87	3458.2	3614.66	5464.53	4503.54	4258.98	3750.16	3299.37	3763.1	4658.61	4629.9	1750.62	4604.16	2778.81	3698.7	5245.36	4137.67	4268.41	4243.49	3739.44	4380.14	4192.51	3839.75	3983.87	5360.44	3953.06	3946.35	4295.76
POS	POS_1092.7618_8.2385	1092.76	8.23852	AcylGlcADG 56:10; AcylGlcADG(18:2/18:3/20:5)	73.9	C65H102O12	Lipids and lipid-like molecules	Glycerolipids	NA	C06038	map00561(Glycerolipid metabolism)	NA	10075.5	8329.61	11536.6	17487.9	9946.44	4852.12	9401.03	9991.96	9849.66	9690.73	7296.76	11872.4	8679.87	11105.4	12784.6	10047.4	8546.98	9817.29	11398.4	8990.31	6810.89	9837.35	8949.6	11011.6	11776.5	8114.17	10750	10398.5	16413.4	10339.7	9717.28	7637.81	15670.1	12519.5	10122.4	5869.86	10228.1
POS	POS_1088.7321_8.0414	1088.73	8.04143	AcylGlcADG 56:12; AcylGlcADG(18:5/18:5/20:2)	77.8	C65H98O12	Lipids and lipid-like molecules	Glycerolipids	NA	C06038	map00561(Glycerolipid metabolism)	NA	41335.2	32987.3	48268.9	82266.6	36955.4	23750.2	37398.5	37666.4	25045	35217.8	36072.3	38146.7	39998.2	43940.7	45801.8	33542.2	31635.2	36798.9	42911.7	42254.4	22494.5	35684.5	32928.7	38758	41839.4	25587.3	37028.6	38912.1	48866.2	36419.9	34194.6	27879.3	36810.3	49836.5	41020.6	18510.6	38531.6
NEG	NEG_1137.8734_4.2899	1137.87	4.28989	AcylGlcADG 60:6; AcylGlcADG(20:2/20:2/20:2)	79.1	C69H118O12	Lipids and lipid-like molecules	Glycerolipids	NA	C06038	map00561(Glycerolipid metabolism)	NA	2073.78	2647.25	5987.61	8216.36	3745.73	2619.57	1734.67	2549.56	4902.78	3023.68	2881.06	2518.67	4235.84	2358.44	5054.79	4429.66	1189.29	7101.29	5222.12	3279.37	8109.85	5603.07	2378.48	3766.29	4123.81	1697.31	2959.8	2213.44	3307.07	4021.14	1347.25	1838.82	2127.9	3634.98	3059.05	4063.12	3809.65
POS	POS_316.2474_4.0683	316.247	4.06828	Acylcarnitine 10:0	72.8	C17H34NO4	Lipids and lipid-like molecules	Fatty Acyls	HMDB00651	C02301	map04714(Thermogenesis)	O-decanoyl-L-carnitine;Decanoylcarnitine	1166.53	990.495	1274.14	512.473	951.296	1088.78	880.893	968.058	981.106	1188.51	919.304	588.097	1114.94	871.063	751.186	1251.46	1732.54	1909.83	2071.75	1227.54	1216.42	1381.66	1379.56	1308.42	1379.4	1377.48	1008.75	1249.71	1493.9	1190.4	994.224	919.153	1099.72	889.925	752.56	938.737	944.802
POS	POS_328.2471_4.0604	328.247	4.06038	Acylcarnitine 11:1	70.2	C18H34NO4	Lipids and lipid-like molecules	Fatty Acyls	NA	C02301	map04714(Thermogenesis)	(9E)-10-nitrooctadecenoic Acid;(9E)-9-nitrooctadecenoic Acid;12(13)Ep-9-KODE;(9Z,11R,12S,13S,15Z)-12,13-Epoxy-11-hydroxy-9,15-octadecadienoic acid;Sterebin A;Auxin b	4096.8	3401.92	5646.46	4363.9	4000.5	5006.9	5682.46	5653.81	3425.83	8382.78	5157.79	7990.09	2914.16	4463.71	5286.59	4708.12	4057.82	4364.5	4286.58	2256.75	2383.01	4225.77	3411.83	3379.2	5328.08	3793.17	2383.19	2922.89	3277.51	3096.28	2326.62	1829.65	1420.05	2693.7	1495.66	1845.62	3646.84
POS	POS_342.2626_4.323	342.263	4.32305	Acylcarnitine 12:1	81.9	C19H36NO4	Lipids and lipid-like molecules	Fatty Acyls	NA	C02301	map04714(Thermogenesis)	trans-2-Dodecenoylcarnitine;1-Acetoxy-2-hydroxy-16-heptadecyn-4-one	845.692	1172.9	1543.9	770.883	1671.1	971.096	904.817	1458.37	713.419	1188.49	881.413	1325.53	1008.73	1506.99	3620.99	1614.49	1379.55	2060.17	2388.64	1884.97	1934.39	1638.84	1861.69	2757.33	894.93	954.296	584.299	1129.09	1223.91	1101.49	977.167	835.326	1121.66	750.44	1384.39	753.263	1281.81
POS	POS_436.3372_9.0102	436.337	9.01015	Acylcarnitine 19:3	78.1	C26H46NO4	Lipids and lipid-like molecules	Fatty Acyls	NA	C02301	map04714(Thermogenesis)	Heptadecanoyl carnitine	670.367	2423.47	1790.12	1566.53	1918.78	1551.57	1156.84	2156.53	1165.4	1187.54	1027.28	1144	1446.03	728.442	1510.43	1912.09	2708.15	2317.76	1522.01	1547.41	1322.89	1635.69	1794.5	1234.36	1219.06	2516.89	2870.82	2523.27	1559.15	2341.21	2677.39	3146.96	2624.08	2142.4	1619.6	2137.44	1887.84
POS	POS_526.3927_5.1498	526.393	5.14982	Acylcarnitine 26:7	76.5	C33H52NO4	Lipids and lipid-like molecules	Fatty Acyls	NA	C02301	map04714(Thermogenesis)	NA	10926.9	9877.22	13450.9	10221.2	9638.16	10544.2	6258.8	9462.07	9140.87	10976.2	8723.3	9669.23	11874.8	13986.6	13121.2	13474.4	12132.9	13907.9	10494.4	12025.2	12532.8	10408.8	8095.71	8580.6	5879.84	5145.97	6071.85	8394.13	7163.61	5485.39	4343.04	7189.45	8473.66	10951	4860.93	3857.04	10503.1
POS	POS_232.1538_2.9937	232.154	2.9937	Acylcarnitine 4:0	85.8	C11H22NO4	Lipids and lipid-like molecules	Fatty Acyls	HMDB00736;HMDB02013	C02301	map04714(Thermogenesis)	O-butanoyl-carnitine;O-isobutyryl-L-carnitine;Isobutyryl-L-carnitine;Butyrylcarnitine;5-Hexyltetrahydro-2-oxo-3-furancarboxylic acid;alpha-Carboxy-delta-decalactone;2-Carboxy-5,7-dimethyl-4-octanolide	8951.04	8913.29	12016.1	8639.97	8408.7	8268.7	6904.84	11898.1	9799.91	10204.9	6628.17	7770.48	6642.28	5631.14	6970.62	4454.82	7386.59	7631.93	4752.8	8089.11	6932.32	5122.83	6713.94	5255.52	6772.1	6136.34	5019.29	5814.95	5535.91	6915.76	6864.05	8546.08	5397.46	5674.66	4539.41	7111.95	8525.91
POS	POS_246.1693_3.1567	246.169	3.1567	Acylcarnitine 5:0	88.3	C12H24NO4	Lipids and lipid-like molecules	Fatty Acyls	HMDB00378;HMDB00688;HMDB13128;HMDB41993	C02301	map04714(Thermogenesis)	2-Methylbutyroylcarnitine;Isovalerylcarnitine;Valerylcarnitine;Pivaloylcarnitine;Traumatic acid;5-Heptyltetrahydro-2-oxo-3-furancarboxylic acid	6910.27	7718.88	17959.9	7296	7947.67	10960.1	4638.06	9859.04	11319.3	10704.3	4053.65	4285.65	5074.3	6142.89	6943.59	5091.91	6381.63	5746.85	3370.45	7490.44	8979.84	5688.38	7914.54	3450.93	5611.11	5132	3898.12	3759.08	4575.5	4879.7	6250.81	11503.3	2322.11	6411.71	4089.92	11022.2	6853.1
POS	POS_260.1854_3.3174	260.185	3.31739	Acylcarnitine 6:0	73.9	C13H26NO4	Lipids and lipid-like molecules	Fatty Acyls	HMDB00705;HMDB00756	C02301	map04714(Thermogenesis)	Hexanoylcarnitine;L-Hexanoylcarnitine;2-Carboxy-4-dodecanolide;(3S,5R,6R,7E)-3,5,6-Trihydroxy-7-megastigmen-9-one	1080.28	914.14	2147.95	1287.81	1492.11	1569.8	1646.97	1707.64	1905.16	1582.69	1324.69	1401.27	1766.75	1136.65	1654.44	1339.83	1839.46	1120.84	760.927	2288.25	1490.01	1445.75	2187.18	1352.56	769.491	1798.6	1141.81	1150.28	1137.61	1716.36	1871.65	2088.44	776.041	1203.71	607.327	1178.3	1577.52
POS	POS_284.1866_3.5591	284.187	3.55915	Acylcarnitine 8:2	77.3	C15H26NO4	Lipids and lipid-like molecules	Fatty Acyls	NA	C02301	map04714(Thermogenesis)	alpha-Hydroxymetoprolol;Humulinic acid A;Adhumulinic acid;Blennin D;Absindiol;(R)-Athanagrandione;Artemin;10-Hydroxymyoporone;(6beta,8betaOH)-6,8-Dihydroxy-7(11)-eremophilen-12,8-olide;3,14-Dihydroxy-11,13-dihydrocostunolide;Arlatin;1alpha,15-Dihydroxymarasmene;3alpha,15-Dihydroxymarasmene;Arabsin;Alkhanol;(1alpha,4alpha,5beta,6alpha,11betaH)-1,4-Epoxy-5-hydroxy-10(14)-germacren-12,6-olide;1alpha…	834.095	587.615	601.044	886.817	774.649	1059.71	1026.28	985.058	768.014	711.066	1242.83	2135.66	1408.46	1348.16	635.042	1583.13	1566.19	1561.55	1042.99	1152.86	1958.3	1221.7	1069.64	1202.49	976.156	1180.6	932.548	2245.09	748.226	724.379	1127.51	1665.74	1106.14	231.405	902.918	712.386	1331.79
NEG	NEG_319.262_8.1829	319.262	8.18292	Adipostatin A	77.5	C21H36O2	Benzenoids	Benzene and substituted derivatives	HMDB0031009	C10809	NA	3a,20b-Pregnanediol;Pregnanediol;7a,17-dimethyl-5b-Androstane-3a,17b-diol;Adipostatin A;1-Hydroxy-2,12,15-heneicosatrien-4-one;5alpha-Pregnane-3alpha,20alpha-diol	1119.65	607.282	537.986	531.027	739.046	574.962	650.066	399.389	1310.22	536.879	822.226	405.871	563.667	660.431	720.764	1299.98	1504.17	1943.88	1987.89	1255.18	3039.78	2971.14	1553.96	1505.76	944.648	1154.89	2124.19	627.912	1524.63	1059.27	1073.32	1890.21	1216.88	1363.91	1738.82	738.958	1058.5
NEG	NEG_331.2638_8.0003	331.264	8.00035	Adrenic acid	90.8	C22H36O2	Lipids and lipid-like molecules	Fatty Acyls	HMDB0002226	C16527	map01040(Biosynthesis of unsaturated fatty acids);map04216(Ferroptosis)	Adrenic acid;1-Hydroxy-1-phenyl-3-hexadecanone;3-Hydroxy-1-phenyl-1-hexadecanone;2-Methyl-5-(8-pentadecenyl)-1,3-benzenediol;Ethyl Arachidonate	67908.9	74584.7	59578.2	54102.7	58702.9	51183.2	51834.4	41219	71690.7	35886.1	50477	36013.8	56257.5	78805.3	113069	81219.7	101081	134565	185431	111637	140442	215376	70310.3	94909.9	93324.7	123303	317896	73618.5	117520	116861	93402.9	78822.3	98551.1	111762	119009	53573.2	117087
NEG	NEG_179.0562_0.9172	179.056	0.917217	Allose	91.5	C6H12O6	NA	NA	HMDB0001151	C01487	map00051(Fructose and mannose metabolism);map01100(Metabolic pathways);map01120(Microbial metabolism in diverse environments);map02010(ABC transporters)	NA	134541	116342	108935	102351	122859	123159	119694	121422	123392	113062	123732	126066	130906	136435	129018	129274	138451	131503	131113	140058	132386	123780	148933	140667	136793	142736	149237	146183	150766	131794	166995	149356	145697	142493	156774	115896	121131
POS	POS_163.0747_5.8701	163.075	5.8701	Allyl benzoate	73.8	C10H10O2	Benzenoids	Benzene and substituted derivatives	HMDB0040592	NA	NA	4,5-Dihydro-1-benzoxepin-3(2H)-one;3-(4-Methoxyphenyl)-2-propenal;Safrole;Cassiastearoptene;Methyl cinnamate;3,6-Dimethyl-2(3H)-benzofuranone;Cinnamyl formate;Allyl benzoate;1,2-Dihydronaphthalene-1,2-diol	47925.2	43138.7	45946.9	39431.8	44777.9	52223.3	48957.6	44473.2	42843.4	37892.8	44057	69916.8	45591.2	43060.1	47837.1	50092.1	50131.9	38650.8	45073.6	36070.1	44463.3	46543.9	42241.7	45683.5	45064.4	43213.3	52277.7	51475.9	51238.3	45971	47657.5	48663	47751.6	46430.4	46283.1	43003.3	41944.1
NEG	NEG_417.1174_3.2792	417.117	3.27918	Aloin	70.8	C21H22O9	Benzenoids	Anthracenes	HMDB0035219	C10305	NA	Licoricone;Artocarpetin B;Glycyrin;Kanzonol O;Loratadine	1141.19	1020.82	1231.33	956.387	1178.05	1194.6	1185.99	1124.02	1175.33	1246.09	979.331	780.757	1402.32	1346.49	1118.97	1055.15	1254.24	1261.6	958.887	1133.52	1170.78	1129.48	1001.15	1047.34	1698.41	1292.73	1455.44	1152.91	871.048	1328.63	1382.08	1486.92	1042.9	1197.51	1222.38	1391.07	1041.07
POS	POS_273.0839_3.0321	273.084	3.03213	Anigorufone	77.3	C19H12O2	Benzenoids	Naphthalenes	HMDB0033935	NA	NA	Pyridine N-oxide glucuronide;Imidacloprid	1482.6	1188.05	1197.92	889.908	1619.13	2513.32	1202.32	1661.8	1186.34	3045.41	1700.5	2612.49	1607.07	918.163	1550.42	1330.35	1294.18	988.782	720.236	1484.53	769.01	1145.94	1563.25	1147.88	1088.55	803.437	798.533	879.003	730.655	1052.3	627.92	821.76	218.921	610.366	781.903	912.146	1442.9
NEG	NEG_138.0556_2.9531	138.056	2.95313	Aniline	71.2	C6H7N	Benzenoids	Benzene and substituted derivatives	HMDB0003012	C00292	map00627(Aminobenzoate degradation);map01120(Microbial metabolism in diverse environments)	3,4-Dihydroxybenzylamine;5-Acetyl-2,4-dimethyloxazole;Ethyl 2-pyrrolecarboxylate;Benzoic acid;4-Hydroxybenzaldehyde;3-(2-Furanyl)-2-propenal;2-Hydroxybenzaldehyde	2979.39	2452.4	1701.36	2145.19	2569.94	2853.07	2062.7	2326.01	2208.62	2432.36	2607.98	2276.61	2798.48	2392.4	1967.74	2090.09	2411.67	2103.24	1933.82	2002.3	1848.87	2008.45	1701.83	2053.44	2441.91	2643.57	1328.25	2984.33	1613.88	2263.44	2077.66	2483.92	2028.89	1249.72	2283.9	1961.61	1815.53
POS	POS_266.1725_3.9298	266.173	3.92982	Antazoline	75.9	C17H19N3	Benzenoids	Benzene and substituted derivatives	HMDB0015689	NA	NA	N-Undecanoylglycine	1725.35	1912.45	1958.46	1690.68	1398.42	3756.61	2306.57	1832	1672.65	2441.28	2312.09	2845.12	2745.09	2030.54	1592.03	2602.73	2400.17	2517.51	2824.09	4450.03	3176.6	2347.87	3084.5	2502.87	2488.08	2413.02	1647.68	3245.1	2002.59	3688.52	5498.52	2867.81	2708.97	2295.25	2012.75	4437.86	2912.6
POS	POS_175.1178_1.0059	175.118	1.0059	Arginine	89.4	C6H14N4O2	Organic acids and derivatives	Carboxylic acids and derivatives	HMDB0000517	C00062	map00220(Arginine biosynthesis);map00261(Monobactam biosynthesis);map00330(Arginine and proline metabolism);map00331(Clavulanic acid biosynthesis);map00470(D-Amino acid metabolism);map00970(Aminoacyl-tRNA biosynthesis);map00998(Biosynthesis of various antibiotics);map01060(Biosynthesis of plant secondary metabolites);map01064(Biosynthesis of alkaloids derived from ornithine, lysine and nicotinic …	L-Arginine;D-Arginine	7966.22	9117.85	10494.2	7994.05	8806.81	13803.1	10556.4	7281.06	10419.7	6618.35	8464.12	8473.69	8397	7965.69	9440.78	7359.46	9964.07	7759.79	9356.52	7307.88	4813.17	8970.57	7147.43	8322.78	10937.5	8669.74	11472.9	8648.8	10459.4	10989.4	12214.8	12334.9	10134	5595.86	12388.2	9651.01	9448.33
NEG	NEG_369.3_7.4548	369.3	7.45483	Asterosterol	78.8	C26H42O	Lipids and lipid-like molecules	Sterol Lipids	HMDB0035845	NA	NA	Diethylhexyl adipate;Dioctyl hexanedioate	45174.6	67922.8	70810.8	68854.8	67465.3	85006.2	78371.4	54015.5	63391.2	50809.1	62276.8	59016	44299.8	50902.7	45095.2	62176.8	56065.6	65989.9	76672.4	56823.7	71937.4	56181.2	31629.8	50996.4	64870.1	58711	88565.8	60197.9	47726.7	71404.5	47936.7	44789.5	49394.8	46996.5	69455.5	35958.4	69677
NEG	NEG_247.1333_3.985	247.133	3.98495	Atractylenolide III	87.7	C15H20O3	Lipids and lipid-like molecules	Prenol lipids	NA	NA	NA	Gamma-CEHC;(S)-Pterosin A;Illudin C2;2alpha-Hydroxyalantolactone;4-Epiisoinuviscolide;(1(10)E,4beta,5alpha,8beta)-4,5-Epoxy-1(10),11(13)-germacradien-12,8-olide;(1beta,4E,8beta,10alpha)-1,10-Epoxy-4,11(13)-germacradien-12,8-olide;1beta-Hydroxyalantolactone;4,5-Epoxy-11(13)-guaien-12,8-olide;Heliannuol E;Eugenyl isovalerate;Heliannuol C;Heliannuol B;(S)-Pterosin D;Pseudoisoeugenol 2-methylbutanoat…	14188.4	17202	13250.3	18979.4	15051.2	10731.3	13611.7	15866.2	10831.9	13130.2	13077.5	13471	11225.9	14136.9	9351.42	10621.1	10030.2	7390.29	7143.7	13691.7	9163.3	6574.93	9115.27	10049	8837.15	7516.53	5175.79	8048.56	5659.89	8576.03	9236.39	7230.11	5581.45	7720.64	7326.92	7585.68	9975.96
POS	POS_187.1227_3.5391	187.123	3.53907	Atrazine desethyl-2-hydroxy	70.8	C6H11N5O	NA	NA	NA	NA	NA	1,2,3,4-Tetrahydro-2-methyl-b-carboline;1-Phenyl-5-propyl-1H-pyrazole;Detomidine;4-Aminobiphenyl;Diphenylamine	1726.88	2082.37	1383.26	1247.64	1883.17	1806.57	1932.75	1505.31	1797.03	1152.66	2298.77	2159.4	1614.74	1890.21	2009.6	1971.64	2254.02	1703.91	1632.97	1496.2	1923.67	1586.63	1368.05	2219.26	2396.51	1999.94	2119.9	1954.38	2210.52	2014.55	2946.44	3083.67	2269.23	1285.94	1956.58	1420.51	1890.07
NEG	NEG_295.227_5.2544	295.227	5.25443	Avenoleic acid	79.2	C18H32O3	Lipids and lipid-like molecules	Fatty Acyls	HMDB0029978	NA	NA	13S-hydroxyoctadecadienoic acid;Alpha-dimorphecolic acid;9,10-Epoxyoctadecenoic acid;12,13-EpOME;9-HODE;(Z)-13-Oxo-9-octadecenoic acid;Avenoleic acid;12-Hydroxy-8,10-octadecadienoic acid;13-HODE;(10E,12Z)-9-HODE	29965.1	29678	27554.7	27543.2	27884.4	23826.9	30524.8	28631.3	13437.3	24452.5	28552	23746.5	26472.3	26958.7	32990.6	30829.3	28757.3	32794.1	47775.9	29592.8	28867	32670.8	14426.3	27832.3	21486.5	25956.1	13876.3	24811.2	27693.8	28381.6	25143.5	24368.9	25624.1	24975.3	27909.6	17245.8	27792
NEG	NEG_187.0976_3.529	187.098	3.52897	Azelaic acid	92	C9H16O4	Lipids and lipid-like molecules	Fatty Acyls	HMDB0000784	C08261	NA	Azelaic acid;Nonate;cis- and trans-Ethyl 2,4-dimethyl-1,3-dioxolane-2-acetate;(+/-)-Ethyl 3-acetoxy-2-methylbutyrate;(+/-)-Methyl 5-acetoxyhexanoate;Butyl ethyl malonate;2,4-Dimethylpimelic acid;3-Methylsuberic acid;Diethyl methylsuccinate;Diethyl glutarate	88353.9	70982.1	78456.6	71806.9	82172.1	71728.7	72111.2	77773.1	73527.5	70241	65067.2	66843	82098.6	94386.3	83707.2	67393.6	77152.1	64825	58656.9	86568.5	77433.5	78113.8	74491.8	82250	51066.9	59360.2	40301.7	43488.8	35140.4	55516.3	48518.4	72490.5	37957	49573.7	46176.5	52635.7	64014.1
NEG	NEG_151.0399_3.19	151.04	3.18997	Benzaldehyde	85.6	C7H6O	Benzenoids	Benzene and substituted derivatives	HMDB0006115	C00193	NA	p-Hydroxyphenylacetic acid;3-Hydroxyphenylacetic acid;Ortho-Hydroxyphenylacetic acid;Mandelic acid;p-Anisic acid;3-Cresotinic acid;3,4-Dihydroxyphenylacetaldehyde;4-Hydroxy-3-methylbenzoic acid;Vanillin;2,4'-Dihydroxyacetophenone;2',3'-Dihydroxyacetophenone;2',4'-Dihydroxyacetophenone;2',6'-Dihydroxyacetophenone;3',4'-Dihydroxyacetophenone;3',5'-Dihydroxyacetophenone;Phenoxyacetic acid;Methyl fur…	6700.06	6252.47	3714.47	4962.05	5128.44	4986.24	7560.66	5759.4	5116.62	5527.14	6969.28	7125.94	4470.31	5164.57	4150.93	4559.87	3795.8	3006.69	2842.71	4592.12	3596.48	3227.8	3145.62	4285.94	4101.19	2789.85	2701.83	3125.06	1891.95	2324.63	2509.6	3622	2492.96	2827.5	2408.96	3744.19	4250.17
NEG	NEG_121.0301_3.4913	121.03	3.49127	Benzoic acid	86.4	C7H6O2	Benzenoids	Benzene and substituted derivatives	HMDB0001870	C00180	map00362(Benzoate degradation);map00621(Dioxin degradation);map00623(Toluene degradation);map00627(Aminobenzoate degradation);map00996(Biosynthesis of various alkaloids);map01063(Biosynthesis of alkaloids derived from shikimate pathway);map01100(Metabolic pathways);map01110(Biosynthesis of secondary metabolites);map01120(Microbial metabolism in diverse environments);map01220(Degradation of aromat…	Benzoic acid;4-Hydroxybenzaldehyde;3-(2-Furanyl)-2-propenal;2-Hydroxybenzaldehyde	354073	295302	407333	397482	318095	301644	304393	342786	284662	312191	259392	262401	349201	388978	375155	370936	333742	411374	367079	347671	325663	342261	288947	258516	194635	203036	281351	341997	270879	199542	183236	225963	333649	359698	163808	264327	287021
NEG	NEG_181.0507_3.4812	181.051	3.48115	Benzoic acid	83.8	C7H6O2	Benzenoids	Benzene and substituted derivatives	HMDB0001870	C00180	map00362(Benzoate degradation);map00621(Dioxin degradation);map00623(Toluene degradation);map00627(Aminobenzoate degradation);map00996(Biosynthesis of various alkaloids);map01063(Biosynthesis of alkaloids derived from shikimate pathway);map01100(Metabolic pathways);map01110(Biosynthesis of secondary metabolites);map01120(Microbial metabolism in diverse environments);map01220(Degradation of aromat…	NA	5191.24	3792.83	2882.94	3745.27	2044.65	3169.63	4114.43	1933.64	2048.77	3390.12	4619.7	4634.92	2771.01	2921.8	2723.34	1080.88	2689.12	2493.72	694.34	2933.26	2689.53	840.533	3217.67	2580.79	856.113	3284.97	2761.55	783.45	2791.5	689.474	2797.59	2518.65	755.615	718.514	855.75	2647.18	1312.55
POS	POS_208.1329_2.9366	208.133	2.9366	Benzoylcholine	86.1	C12H18NO2	Benzenoids	NA	NA	NA	NA	Phenyl-Leucine;Ciclopirox;O-Methylcorypalline;Isobutyl N-methylanthranilate;Synephrine acetonide;1-(2,3-Dihydro-6,7-dimethyl-1H-pyrrolizin-5-yl)-2-hydroxy-1-propanone;1-(4-Methoxyphenyl)-1-penten-3-one;3-(2-Methylpropylidene)-3alpha,4-dihydro-1(3H)-isobenzofuranone;(S)-3-Butyl-1(3H)-isobenzofuranone;Benzyl trans-2-methyl-2-butenoate;Prenyl benzoate;(R)-3,7-Dimethyl-5-indanecarboxylic acid;Ligusti…	2224.74	2964.66	1860.54	1864.25	2256.25	2174.92	1524.47	2387.27	2528.16	1767.67	1745.04	2515.7	2254.39	1883.94	2451.71	1865.48	2168.29	2023.94	2288.94	2077.73	1513.77	2145.13	2158	2048.5	2388.07	2497.31	1971.4	2150.07	2437.41	2027.45	2565.4	2049.78	2215.63	2008.4	1942.5	2446.19	2111.32
NEG	NEG_107.0501_3.365	107.05	3.36503	Benzyl alcohol	93.2	C7H8O	Benzenoids	Benzene and substituted derivatives	HMDB0003119	C00556	map00623(Toluene degradation);map01100(Metabolic pathways);map01120(Microbial metabolism in diverse environments);map01220(Degradation of aromatic compounds)	p-Cresol;m-Cresol;o-Cresol;Benzyl alcohol;Anisole	32861.7	22310.7	17343.9	28851.3	22574.4	29165.9	21186.4	35750.1	20896.9	32138.8	23095.2	24451.2	39405.7	22085.2	20637	30499	24655.1	27715	22358.9	29544.7	30253.5	25575.3	34084.6	24373.4	18074	13542.6	11214.7	14828.4	13038.1	13066.9	13007	12819.2	11371	17864.5	14656.4	22903	21015.8
NEG	NEG_365.2354_4.6104	365.235	4.61038	Beta-Cortolone	77.2	C21H34O5	Lipids and lipid-like molecules	Sterol Lipids	HMDB0013221	C05481	NA	3b-Allotetrahydrocortisol;5a-Tetrahydrocortisol;Tetrahydrocortisol;Cortolone;Beta-Cortolone	22032	30053.6	35978.9	31874.3	29719	40180.7	26713.7	32250.2	44271.1	30174.9	28642.6	35883.5	32386.3	42977.2	37795.5	43858.7	27117.7	36918.1	28955.6	34950.3	37601.3	28735.1	26490.8	29842.3	22367.9	19535.3	17998.2	23735.5	18418.3	23638.9	17700.4	17374.5	32861.7	19666.9	24172.6	34394.8	25946.7
POS	POS_371.3144_9.1136	371.314	9.11361	Bis(2-ethylhexyl) adipate	93.9	C22H42O4	Lipids and lipid-like molecules	Fatty Acyls	HMDB0040270	C14240	map05207(Chemical carcinogenesis - receptor activation)	Diethylhexyl adipate;Dioctyl hexanedioate	8807.14	6904.18	4666.71	6888.77	7919.29	9181.78	6513.57	10370.2	9270.35	5128.09	6939.71	7525.19	9260.51	7982.58	8373.34	8329.08	8057.64	6830.48	7280.11	7938.54	6521.51	6949.24	7966.64	6686.6	9216.73	9949.48	7877.63	11514	8997.65	7532.55	8974.87	8617.36	8054.51	7342.35	7848.25	9594.37	7496.49
NEG	NEG_424.1906_8.1982	424.191	8.19823	Brevianamide B	74.6	C21H23N3O3	Organoheterocyclic compounds	Azaspirodecane derivatives	HMDB0030380	NA	NA	Alclometasone;Tamsulosin	7252.33	7471.19	5648.24	6173.17	4539.42	4763.16	4601.13	4096.33	9852.3	3831.48	4367.32	3917.94	4332.62	4828.88	10907.7	7586.33	9925.67	9016.6	16485	10864.5	10231.9	5597.58	12122.5	10246.1	13154.5	15355.4	13676.4	10553.5	11677.8	14400.6	10675	12508	9849.59	15958.4	14550.4	8537.94	8765.98
NEG	NEG_393.263_4.0485	393.263	4.0485	Butaprost (free acid)	79	C23H38O5	NA	NA	NA	NA	NA	11-Hydroxyeicosatetraenoate glyceryl ester;2-(14,15-Epoxyeicosatrienoyl) Glycerol ;Famprofazone	16498.9	10710.2	13107.2	16922.3	14500.5	10991.8	10110.5	13278.8	8675.41	15504.9	10343.2	10840.1	11762.2	13137.3	10046	18547.2	7029.46	9242.48	8488.8	9868.74	19338.5	7118.62	7214.41	10369.2	4842.02	7379.63	5519.23	8598.85	6323.47	8113.51	5243.2	12072.4	4847.6	7426.14	8606.26	5391.45	8902.93
POS	POS_266.1384_3.1936	266.138	3.19357	Caffeoylcholine	87.6	C14H20NO4	NA	NA	NA	NA	NA	Tiglylcarnitine;(+)-cis-5,6-Dihydro-5-hydroxy-4-methoxy-6-(2-phenylethyl)-2H-pyran-2-one;7-Hydroxy-6-(methoxyacetyl)-2,2-dimethyl-2H-1-benzopyran;Citreovirenone;Prenyl cis-caffeate	1634.13	1591.68	1720.3	1826.57	1921.71	2642.86	2021.97	1758.96	3159.87	1644.11	1478.17	1440.19	2018.1	1228.6	1749.1	902.024	2071.97	1780.23	1594.93	2254.87	1522.16	1560.88	2079.48	2563.63	827.294	1504.38	1873.25	1143.15	1384.91	1730.01	1871.61	1533.13	2498.34	2481.28	1096.12	1893.79	1705.23
NEG	NEG_115.0762_3.9322	115.076	3.93221	Caproic acid	86.1	C6H12O2	Lipids and lipid-like molecules	Fatty Acyls	HMDB0000535	C01585	NA	Caproic acid;Isocaproic acid;Methyl (S)-2-Methylbutanoate;Methyl 3-methylbutanoate;Isopropyl propionate;Propyl propionate;Methyl pentanoate;2-Ethylbutanoic acid;2-Methylpropyl acetate;Ethyl 2-methylpropanoate;n-Butyl acetate;Diacetone alcohol;(Â±)-2-Methylpentanoic acid;3-Methylpentanoic acid;Ethyl butyrate;3-Methylbutyl formate;2,2,4-Trimethyl-1,3-dioxolane;2,4,5-Trimethyl-1,3-dioxolane;Pentyl f…	8422.5	8167.98	7469.44	6883.75	7853.08	8651.63	8432.36	9519.56	6580.46	8659.58	8411.84	8156.46	7805.64	7531.91	8259.02	7851.47	6311.98	5189.38	5186.8	5894.47	5399.61	8259.15	6773.18	5427.12	6609.82	8661.4	8589.93	8998.16	10585.8	7040.28	8108.26	7518.61	9605.21	7206.45	5991.23	7556.83	5525.6
NEG	NEG_109.0295_3.1225	109.029	3.12248	Catechol	93.2	C6H6O2	Benzenoids	Phenols	HMDB0000957	C00090	map00361(Chlorocyclohexane and chlorobenzene degradation);map00362(Benzoate degradation);map00364(Fluorobenzoate degradation);map00621(Dioxin degradation);map00624(Polycyclic aromatic hydrocarbon degradation);map00626(Naphthalene degradation);map00627(Aminobenzoate degradation);map01100(Metabolic pathways);map01120(Microbial metabolism in diverse environments);map01220(Degradation of aromatic com…	Pyrocatechol;Hydroquinone;(E,E)-2,4-Hexadienedial;1,3-Benzenediol;5-Methyl-2-furancarboxaldehyde;2-Acetylfuran	45338.5	37112.8	30690.4	39677.6	50250.7	42301.1	38049.8	43673.1	33631.8	39919.4	40291.5	38209.5	39122.6	30567.1	25926.7	35010.7	27467	17380.5	20007.8	32379	26107.8	23202.7	28735.1	33878	20007.2	17180.5	9965.98	16134.6	13993.4	20892.3	14467.2	19757	11257.2	13453	14928.7	24460	29669.8
NEG	NEG_567.315_3.7811	567.315	3.7811	Chenodeoxycholic acid 24-acyl-.beta.-D-glucuronide	82.3	C30H48O10	NA	NA	NA	NA	NA	(3a,5b,7a)-23-Carboxy-7-hydroxy-24-norcholan-3-yl-b-D-Glucopyranosiduronic acid;Deoxycholic acid 3-glucuronide;Ganglioside GA2 (d18:1/16:0);PGP(16:0/20:3(5Z,8Z,11Z));PGP(16:0/20:3(8Z,11Z,14Z));PGP(18:0/18:3(6Z,9Z,12Z));PGP(18:0/18:3(9Z,12Z,15Z));PGP(18:1(11Z)/18:2(9Z,12Z));PGP(18:1(9Z)/18:2(9Z,12Z));PGP(18:2(9Z,12Z)/18:1(11Z));PGP(18:2(9Z,12Z)/18:1(9Z));PGP(18:3(6Z,9Z,12Z)/18:0);PGP(18:3(9Z,12Z,1…	2629.5	3770.59	6082.29	4622.23	8981.5	4634.89	5682.08	3893.81	4978.79	5746.42	7130.21	7065.44	3318.35	3747.87	4322.49	6094.75	4181.41	5803.28	6786.33	5003.33	5427.75	4294.4	4467.83	9529.61	1658.36	1829.11	2357.08	1299.81	8117.27	13380.5	2636.15	3446	2143.88	2390.45	11437.1	7364.29	4714.55
POS	POS_160.0338_0.9463	160.034	0.946283	Chloridazone-methyl-desphenyl	83.5	C5H6ClN3O	NA	NA	NA	NA	NA	NA	4155.47	4656.09	3827.81	4252.49	4414.76	5143.6	5307.73	4271.15	4823.42	4430.24	3332.96	3510.93	4402.56	4119.78	3339.58	3443.66	4363.97	4022.93	4245.63	3201.77	4114.37	3662.44	4060.99	2900.14	3513.77	5264.51	4767.31	4884.59	4705.36	5136	5833.59	5754.68	4256.97	3713.43	4104.52	5217.29	4139.8
NEG	NEG_407.2803_4.2899	407.28	4.28987	Cholic acid	90.9	C24H40O5	Lipids and lipid-like molecules	Steroids and steroid derivatives	HMDB0000619	C00695	map00120(Primary bile acid biosynthesis);map00121(Secondary bile acid biosynthesis);map01100(Metabolic pathways);map04976(Bile secretion)	3a,7a,12b-Trihydroxy-5b-cholanoic acid;3a,4b,7a-Trihydroxy-5b-cholanoic acid;1b,3a,12a-Trihydroxy-5b-cholanoic acid;3a,4b,12a-Trihydroxy-5b-cholanoic acid;3a,6a,7b-Trihydroxy-5b-cholanoic acid;1,3,12-Trihydroxycholan-24-oic acid;3b,7a,12a-Trihydroxy-5a-Cholanoic acid;3a,7b,12b-Trihydroxy-5b-cholanoic acid;3b,7b,12a-Trihydroxy-5b-cholanoic acid;2b,3a,7a-Trihydroxy-5b-cholanoic acid;1b,3a,7a-Trihyd…	1.64249e+06	2.05884e+06	4.08441e+06	4.56435e+06	1.90024e+06	2.01913e+06	1.68218e+06	1.87553e+06	2.04805e+06	2.28951e+06	2.35279e+06	2.2857e+06	3.9829e+06	2.51941e+06	2.09809e+06	2.70478e+06	984063	4.03632e+06	3.16062e+06	2.26742e+06	5.83392e+06	3.08046e+06	1.67211e+06	4.37252e+06	1.3723e+06	1.31503e+06	1.63626e+06	1.33407e+06	2.64309e+06	3.65892e+06	1.16618e+06	977685	933927	2.47247e+06	3.04473e+06	3.54754e+06	2.30882e+06
POS	POS_104.1061_0.966	104.106	0.966033	Choline	95.4	C5H14NO	Organic nitrogen compounds	Organonitrogen compounds	HMDB0000097	C00114	map00260(Glycine, serine and threonine metabolism);map00552(Teichoic acid biosynthesis);map00564(Glycerophospholipid metabolism);map01100(Metabolic pathways);map02010(ABC transporters);map04725(Cholinergic synapse);map04976(Bile secretion);map05231(Choline metabolism in cancer)	Neurine	4568.24	6776.92	6552.26	6609.8	5256.61	6156.45	4106.29	3649.07	3943.65	5643.61	3875.03	4827.04	6722.08	5797.3	4722.67	4565.1	6062.28	5553.26	7040.5	5791.17	5021.11	5729.48	5316.47	3845.79	9657.71	8749.68	9106.76	11641.9	11495.9	8418.41	7176.78	8762.27	11737.2	12798.4	6628.83	11771.3	8878.23
NEG	NEG_303.2331_7.3427	303.233	7.34267	Cis-8,11,14,17-Eicosatetraenoic acid	90.8	C20H32O2	Lipids and lipid-like molecules	Fatty Acyls	HMDB0002177	NA	NA	Arachidonic acid;Cis-8,11,14,17-Eicosatetraenoic acid;Mesterolone;Drostanolone;Sideridiol;ent-17-Hydroxy-16beta-kauran-19-al;Yucalexin P21;Copalic acid;Junicedral;7,13-Eperudien-15-oic acid;Oryzalexin S;Oryzalexin E;Arachidonate	563610	524809	501372	398066	1.28005e+06	581039	535691	549282	573364	409024	467235	426560	705253	537119	1.1498e+06	777456	808590	2.31153e+06	1.53406e+06	673829	3.64393e+06	878880	638210	581584	652906	624336	1.42463e+06	590200	710029	2.16207e+06	531083	1.33329e+06	1.04523e+06	871950	813323	2.15636e+06	964840
NEG	NEG_191.0196_3.5393	191.02	3.53928	Citric acid	80.2	C6H8O7	Organic acids and derivatives	NA	HMDB0000094	C00158	map00020(Citrate cycle (TCA cycle));map00250(Alanine, aspartate and glutamate metabolism);map00630(Glyoxylate and dicarboxylate metabolism);map00720(Carbon fixation pathways in prokaryotes);map01053(Biosynthesis of siderophore group nonribosomal peptides);map01060(Biosynthesis of plant secondary metabolites);map01061(Biosynthesis of phenylpropanoids);map01062(Biosynthesis of terpenoids and steroi…	Citric acid;Isocitric acid;D-threo-Isocitric acid;Diketogulonic acid;2,3-Diketo-L-gulonate;(1R,2R)-Isocitric acid;D-Glucaro-1,4-lactone;Cabreuvin;4',5,7-Trimethoxyflavone;(Â±)-Dulciol E;3',4',5'-Trimethoxyflavone;5-Hydroxy-4',7-dimethoxy-6-methylflavone;3',5,6-Trimethoxyflavone;2',5,6-Trimethoxyflavone;1,4,5-Trihydroxy-3-prenylxanthone	13417.2	12003.5	15424.5	12272	12769.3	15193.8	13175.7	13235.3	16021.3	20572.3	12474.4	13080.8	15743	17726.9	16246.7	14550.1	17258.1	65415.9	17396.4	8257.82	15753.9	22200.1	14441.6	16406.5	15258.8	15798	15025.7	19229.8	15626.1	16403.7	19815	21589.4	17440.4	19135.7	22617.7	21134.5	14045.7
NEG	NEG_191.0198_9.5365	191.02	9.53647	Citric acid	93.4	C6H8O7	Organic acids and derivatives	NA	HMDB0000094	C00158	map00020(Citrate cycle (TCA cycle));map00250(Alanine, aspartate and glutamate metabolism);map00630(Glyoxylate and dicarboxylate metabolism);map00720(Carbon fixation pathways in prokaryotes);map01053(Biosynthesis of siderophore group nonribosomal peptides);map01060(Biosynthesis of plant secondary metabolites);map01061(Biosynthesis of phenylpropanoids);map01062(Biosynthesis of terpenoids and steroi…	Citric acid;Isocitric acid;D-threo-Isocitric acid;Diketogulonic acid;2,3-Diketo-L-gulonate;(1R,2R)-Isocitric acid;D-Glucaro-1,4-lactone	10647.5	11205.5	10280.1	12336.4	10809.7	12089.8	11510.7	10395.6	12471.1	14562.4	13056.5	10206.9	9356.56	12039.7	11400.1	10942.6	13701.8	10527.1	13930.5	11815.6	12910.9	14779.3	11284.3	11349.8	13810	14529.3	11308.8	11934.4	11448.3	13283.9	14087.4	13825.4	12073.3	13112.2	16808.8	12819.5	12010.8
NEG	NEG_191.02_0.782	191.02	0.78205	Citric acid	93	C6H8O7	Organic acids and derivatives	NA	HMDB0000094	C00158	map00020(Citrate cycle (TCA cycle));map00250(Alanine, aspartate and glutamate metabolism);map00630(Glyoxylate and dicarboxylate metabolism);map00720(Carbon fixation pathways in prokaryotes);map01053(Biosynthesis of siderophore group nonribosomal peptides);map01060(Biosynthesis of plant secondary metabolites);map01061(Biosynthesis of phenylpropanoids);map01062(Biosynthesis of terpenoids and steroi…	Citric acid;Isocitric acid;D-threo-Isocitric acid;Diketogulonic acid;2,3-Diketo-L-gulonate;(1R,2R)-Isocitric acid;D-Glucaro-1,4-lactone;Cabreuvin;4',5,7-Trimethoxyflavone;(Â±)-Dulciol E;3',4',5'-Trimethoxyflavone;5-Hydroxy-4',7-dimethoxy-6-methylflavone;3',5,6-Trimethoxyflavone;2',5,6-Trimethoxyflavone;1,4,5-Trihydroxy-3-prenylxanthone	13383.6	9120.15	9721.8	12945.4	9933.18	10565.2	9154.71	8790.29	11129.6	12118.8	10793.3	11343.1	11495.7	12255.8	7107.97	11462.7	9246.01	8926.6	10783.3	9790.11	11927	13755.9	8523.43	13477.7	11003.2	16011.8	8907.3	21519.4	9785.28	10512.7	11855.1	12510.9	12185.9	14321.1	15737.6	12000.9	9539.59
NEG	NEG_267.0327_3.8253	267.033	3.82532	Coumesterol	78	C15H8O5	Phenylpropanoids and polyketides	Isoflavonoids	HMDB0002326	C10205	map00943(Isoflavonoid biosynthesis);map01061(Biosynthesis of phenylpropanoids);map01110(Biosynthesis of secondary metabolites)	NA	6681.94	4267.54	3381.96	8599.35	6785.39	3721.38	4242.47	4639.86	4345.41	4218.32	5111.17	4426.58	5359.71	5264.63	2974.49	6862.57	6208.71	3913.27	3549.82	4068.69	5760.65	3413.41	3082.08	3794.66	3874.05	3348.49	2860.93	5760.62	3326.48	2444.95	3252.63	4427.08	3332.14	3137.12	4198.32	3261.69	4017.73
NEG	NEG_112.0515_1.4296	112.052	1.42955	Creatinine	72.8	C4H7N3O	Organic acids and derivatives	Carboxylic acids and derivatives	HMDB0000562	C00791	map00330(Arginine and proline metabolism);map01100(Metabolic pathways)	Creatinine	15588.2	12277.9	11161.5	13975.2	11924.5	12041.2	10707.7	14102.1	15261.8	13803.2	13506	11256.5	16668.5	13296.5	10764.3	13740.4	14600.8	13110.1	12216.9	13478.5	12326.8	15790.5	11968.5	10585.5	15294.8	12122.6	10446.2	15033.6	11812.5	12411	16864.9	11209.1	17306.4	13486	12789.8	12782.7	13245.2
NEG	NEG_112.0517_0.9996	112.052	0.99955	Creatinine	74.3	C4H7N3O	Organic acids and derivatives	Carboxylic acids and derivatives	HMDB0000562	C00791	map00330(Arginine and proline metabolism);map01100(Metabolic pathways)	Creatinine	31009.4	20118.5	15441.1	22890.6	24680.6	25423.7	17530.3	27027.4	29304.5	22717.9	22554.8	19167.6	34390.5	26551.3	20721.8	23452.2	27220.4	23775	21595.8	27711.5	22807.6	28213.9	26058.5	21855.7	25778.1	24063.7	19782.6	19152.3	24465.4	19355	34378.4	22460.7	29815	23617.5	20557.8	23200.2	18209.3
POS	POS_114.0654_1.4386	114.065	1.43855	Creatinine	80.3	C4H7N3O	Organic acids and derivatives	Carboxylic acids and derivatives	HMDB0000562	C00791	map00330(Arginine and proline metabolism);map01100(Metabolic pathways)	Creatinine	16320.4	12635.1	12640.2	13380.3	13843.9	11736.4	9964.49	14025.4	14117.7	14296.7	14759.2	15691.9	19432	12756.6	11450.7	12328.4	14509	11069.2	13004	12613.1	13731.9	18416.6	12771.6	12050.3	13989.3	15377.5	11423.9	14835.5	13649.8	12177.2	16550.9	14436	17290.1	13348.3	17573.1	13686.3	14727.5
POS	POS_114.0655_1.0041	114.065	1.00407	Creatinine	87.2	C4H7N3O	Organic acids and derivatives	Carboxylic acids and derivatives	HMDB0000562	C00791	map00330(Arginine and proline metabolism);map01100(Metabolic pathways)	Creatinine	11583.4	8264.9	9049.85	10335.8	8401.01	6677.31	7920.58	7851.92	9915.32	10458.7	10767.4	11473.1	8795.92	7919.43	5912.04	8809.48	9449.13	8710.99	6147.2	6704.35	7983.45	15266.9	7179.7	5924.66	8091.14	10211.4	9453.76	13919.5	13304.8	9081.3	10445.6	10561.2	14218.7	7757.57	9599.38	10755.7	9427.68
NEG	NEG_295.1393_2.9685	295.139	2.96852	Cryptotanshinone	72.1	C19H20O3	Lipids and lipid-like molecules	Prenol lipids	HMDB0035220	NA	NA	Asparaginyl-Phenylalanine;Phenylalanyl-Asparagine	6414.32	5781.39	4395.37	4874.82	5151.65	5351.62	5765.56	5599.26	6390.16	4798.2	5427.46	5938.46	5352.93	6279.59	3305.91	3153.07	4049.91	4936.46	4463.38	4588.04	4776.21	3109.09	2670.59	4194.16	5341.53	4291.52	3715.23	4356.66	3027.25	5110.73	5574.3	5254.8	3104.7	4732.29	6579.97	5565.95	4499.01
NEG	NEG_211.1336_3.8608	211.134	3.86077	Cucurbic acid	80.7	C12H20O3	Lipids and lipid-like molecules	Fatty Acyls	HMDB0029388	NA	NA	Cucurbic acid;Dihydrojasmonic acid;Vulgarole;Traumatin;3-Ethenyl-4-hydroxy-2,5-dimethylhex-5-en-2-yl acetate	25797.3	31778.9	16631.7	29693.4	25914.1	18203.6	27558.3	29369.3	30126.4	20506.6	30647.7	22959.8	18126.8	23672.7	16550.6	27574.6	22875.4	33046	9694.73	24009.8	14554.3	12444.9	28858.9	23519.9	11140.6	11851.7	8044.91	16542	7843.37	22591.6	10932.8	24044.8	8917.03	19883.1	16928.3	12837.2	15648.3
NEG	NEG_351.0896_3.5318	351.09	3.53178	Cycloartocarpesin	76.7	C20H16O6	Phenylpropanoids and polyketides	Flavonoids	HMDB0037425	NA	NA	Parvisoflavone A;Semilicoisoflavone B;Citrusinol;Cycloartocarpesin;Lupinisoflavone A;3-(2,4-Dihydroxyphenyl)-8,9-dihydro-5-hydroxy-8-(1-methylethenyl)-4H-furo[2,3-h]-1-benzopyran-5-one;Cyclocommunol	6044.04	7129.93	7951.01	3967.54	6214.96	5662.94	7235.77	4505.07	8325.77	7620.17	8196.82	7186.68	7243.2	8045.29	7656.47	3529.61	4584.87	5136.69	5827.38	5915.47	6601.35	5028.42	4723.96	7431.02	6965.94	5082.45	5087.88	3994.86	3163.36	7832.87	5738.57	7698.6	4929.55	4336.41	8014.75	5411.48	5345.54
NEG	NEG_143.0711_3.4406	143.071	3.44055	Cyclohexanone	80.1	C6H10O	Organic oxygen compounds	Organooxygen compounds	HMDB0003315	C00414	map00930(Caprolactam degradation);map01120(Microbial metabolism in diverse environments);map01220(Degradation of aromatic compounds)	4-Hydroxycyclohexylcarboxylic acid;Tetrahydrofurfuryl acetate;Botryodiplodin;Methyl (R)-3-methyl-2-oxopentanoate;Ethyl levulinate	9563.46	10337	11372.7	11173.2	12620.1	9470.13	11286.2	9623.56	8029.66	9088.23	10599.6	10238.5	12567.8	11367.1	13465	20625.6	11948.4	12790.1	9642.93	14757.9	8090.04	9347.83	20482.1	9336.52	8576.94	11284.1	12580.9	14267.2	12373.4	7880.15	10400.9	10048.5	12431.3	13363.6	9805.29	10193.5	9504.86
POS	POS_241.0304_0.8047	241.03	0.8047	Cystine	80.1	C6H12N2O4S2	Organic acids and derivatives	Carboxylic acids and derivatives	HMDB0000192	C00491	map00270(Cysteine and methionine metabolism);map01100(Metabolic pathways);map02010(ABC transporters);map04216(Ferroptosis);map04974(Protein digestion and absorption)	L-Cystine	558.001	695.055	612.656	561.49	516.224	608.423	842.642	801.399	853.166	712.743	772.047	765.233	549.685	511.674	738.656	570.819	671.086	588.578	596.098	724.64	320.82	893.702	663.67	501.261	991.422	1295.54	1743.84	1387.94	1216.22	940.379	1480.19	551.494	1308.13	1053.03	1258.9	642.281	818.009
POS	POS_244.0921_1.5053	244.092	1.50527	Cytidine	84.2	C9H13N3O5	Nucleosides, nucleotides, and analogues	Pyrimidine nucleosides	HMDB0000089	C00475	map00240(Pyrimidine metabolism);map01100(Metabolic pathways);map01232(Nucleotide metabolism);map02010(ABC transporters)	Cytidine;Cytarabine;gamma-Glutamyl-beta-cyanoalanine;3-Nitrotyrosine	990.145	1178.06	665.987	575.304	1135.71	1124.11	1319.48	1114.1	1387.49	498.889	1171.32	1359.07	1066.47	1266.26	725.259	157.624	1013.28	1030.89	978.39	1088.08	1098.44	874.228	823.773	670.116	1135.78	1773.67	1233.37	1976.83	1031.98	1458.22	1159.66	2774.24	718.456	2022.69	1504.19	1445.66	1473.53
POS	POS_220.1173_2.9461	220.117	2.94606	D-(+)-Pantothenic acid	74.5	C9H17NO5	Organic acids and derivatives	Carboxylic acids and derivatives	NA	NA	NA	4-ethylamino-6-isopropylamino-1,3,5-triazin-2-ol	1890.97	1706.97	2462.86	1667.45	2650.22	1688.93	1891.93	1230.04	2130.57	1845.61	2447.91	2617.44	2082.01	1808.59	1569.57	1082.15	2458.08	1518.28	1399.1	1279.12	1386.54	1716.9	1087.27	1959.38	2804.04	2488.65	2017.54	2169.69	2412.66	1887.35	2442.65	2366.66	2307.39	1800.64	2845.79	2406.87	2108.98
NEG	NEG_89.025_1.0066	89.025	1.00663	D-Lactic acid	78.3	C3H6O3	Organic acids and derivatives	Hydroxy acids and derivatives	HMDB0001311	C00256	map00620(Pyruvate metabolism);map01100(Metabolic pathways);map01120(Microbial metabolism in diverse environments);map01502(Vancomycin resistance)	L-Lactic acid;Hydroxypropionic acid;Glyceraldehyde;D-Lactic acid;Dihydroxyacetone;Dimethyl carbonate;Monoethyl carbonate;Methoxyacetic acid	149229	211916	509220	385597	162940	264150	505347	256881	265760	334139	276651	336372	136868	117368	194850	260110	167034	200786	241457	78796.7	244298	348090	113394	164706	248771	279463	269732	660310	308375	257163	210065	333495	295204	143051	257406	273400	326048
POS	POS_328.3203_8.0169	328.32	8.01694	D-erythro-Sphingosine C-20	71.7	C20H41NO2	NA	NA	NA	NA	NA	Stearoylethanolamide;N,N-Dimethylsphingosine;Eicosenoic acid;11-Eicosenoic acid;Ethyl oleate;Paullinic acid;6,8-Icosanedione;5,7-Icosanedione;4,6-Icosanedione;Oleyl acetate;9Z-eicosenoic acid	1157.32	735.134	1130.5	983.616	1208.69	1541.5	1446.59	1434.17	1281.3	1352.73	799.676	758.587	1258.44	1387.38	1499.7	1438.29	1433.95	1475.96	2587.55	1882.02	821.409	1749.09	1794.98	1563.42	1916.74	836.949	1489.25	1262.39	969.614	1657.41	2397.2	1831.67	1853.91	1840.31	1756.48	1027.7	1355.78
NEG	NEG_259.0157_0.7935	259.016	0.793533	D-myo-Inositol-4-phosphate	81.4	C6H13O9P	Organic oxygen compounds	Organooxygen compounds	HMDB0001313	C03546	map00562(Inositol phosphate metabolism);map01100(Metabolic pathways);map04070(Phosphatidylinositol signaling system)	NA	1223.62	577.352	1410.79	1306.84	1115.62	758.86	1244.4	571.069	855.047	1069.34	984.045	1499.07	1208.22	1157.76	1150.63	1456.93	1074.61	953.857	1316.94	781.152	1440.24	1064.89	1434.92	947.239	837.043	1144.68	995.466	2497.61	1119.81	1007.09	1451.87	1368.85	1930.26	1994.77	1596.46	1418.66	427.156
POS	POS_148.0598_0.8028	148.06	0.80285	DL-Glutamate	89.5	C5H9NO4	Organic acids and derivatives	Carboxylic acids and derivatives	HMDB0060475	NA	NA	N-lactoyl-Glycine;L-Glutamic acid;N-Methyl-D-aspartic acid;N-Acetylserine;O-Acetylserine;D-Glutamic acid;L-4-Hydroxyglutamate semialdehyde;3-(Carboxymethylamino)propanoic acid;DL-Glutamate;Glutaconic acid;Citraconic acid;Mesaconic acid;Itaconic acid;Gamma-delta-Dioxovaleric acid;Methyl hydrogen fumarate;2-Hydroxyglutaric acid lactone;2,5-Dioxopentanoate;2-Pentendioate	950.721	731.625	1188.78	1057.24	667.461	1445.65	904.638	871.385	1037.42	691.247	1274.97	1297.48	784.462	650.569	846.445	1010.05	1049.64	996.42	653.76	827.937	659.887	1158.27	763.264	650.076	995.391	1259.94	1204.18	1525.94	1067.2	1904.28	1050.77	1702.76	1843.34	892.158	1077.46	1270.75	997.417
NEG	NEG_339.0528_3.6867	339.053	3.68672	DL-Sulforaphane N-acetyl-L-cysteine	70.1	C11H20N2O4S3	NA	NA	NA	NA	NA	2-Amino-5-phenylpyridine;10-hydroperoxy-H4-neuroprostane;10-hydroxy-D4-neuroprostane;10-hydroxy-E4-neuroprostane;10-peroxy-docosahexaenoate;5(S),14(R),15(S)-trihydroxy-6,8,12-trans-10-cis-eicosatetraenoate;10-heptadecenoate (17:1n7);10-nonadecenoate (19:1n9)	3481.3	3417.14	3713.17	2604.35	3560.96	3481.28	2971.34	3436.43	5049.16	3665.82	3531.74	3124.32	3721.64	3510.42	3251.34	2069.01	3479.8	2884.16	2316.5	3414.09	4361.4	3073.58	2810.63	3230.82	3239.22	3007.07	2209.89	1963.54	2382.88	3177.9	3860.6	4735.63	3131.42	3347.58	2826.15	3496.92	3062.68
NEG	NEG_391.2845_4.9886	391.285	4.98858	Deoxycholic acid	91.1	C24H40O4	Lipids and lipid-like molecules	Sterol Lipids	HMDB0000626	C04483	map00121(Secondary bile acid biosynthesis);map04976(Bile secretion)	3b,12a-Dihydroxy-5a-cholanoic acid;3b,7a-Dihydroxy-5b-cholanoic acid;3a,7a-Dihydroxycholanoic acid;3a,12b-Dihydroxy-5b-cholanoic acid;3b,12a-Dihydroxy-5b-cholanoic acid;Allodeoxycholic acid;Allochenodeoxycholic acid;Chenodeoxycholic acid;Deoxycholic acid;Isohyodeoxycholic acid;Isoursodeoxycholic acid;Hyodeoxycholic acid;Murocholic acid;Ursodeoxycholic acid;7b,12a-Dihydroxycholanoic acid;7a,12b-di…	71231.4	120580	213013	232808	92304.3	102149	83794.3	94339.9	89775.4	137665	143873	141271	120266	95543.5	91728.5	128242	47746.1	143029	161246	78616.3	152619	91709.5	91911.5	217557	61031.3	83698.8	113796	65503	134079	224165	84649	51887.8	61221.5	150274	228724	194779	105143
NEG	NEG_451.3041_4.9098	451.304	4.90978	Deoxycholic acid	84.5	C24H40O4	Lipids and lipid-like molecules	Sterol Lipids	HMDB0000626	C04483	map00121(Secondary bile acid biosynthesis);map04976(Bile secretion)	NA	6371.22	9582.92	13772.7	17189.4	8596.89	8137.15	6543.23	7228.17	6878.47	11580.6	8680.95	8925.01	8797.43	7687.87	6717.15	11765	5018.27	9127.09	8820.8	5848.52	13288.1	5829.9	6752.77	14407.5	5342.09	6775.11	8590.11	6083.35	9224.98	11449.7	5835.97	5430.71	4613.15	11119	12789	14725.3	8569.32
POS	POS_187.0939_3.0237	187.094	3.02373	Deoxyvasicinone	73	C11H10N2O	Organoheterocyclic compounds	Diazanaphthalenes	NA	NA	NA	Triethylene Glycol Monomethyl Ether;1-Pyrimidinylpiperazine	1692.69	2021.11	1805.02	1008.06	1974.95	2190.43	1812.39	1479.88	2136.84	1983.18	1706.96	706.223	1311.68	1770.59	2048.42	2259.3	1372.3	675.115	663.668	865.824	742.875	1811.21	643.985	695.922	2253.25	2124.12	2431.57	2255.69	2658.84	1763.01	1148.3	1854.48	1994.81	1763.4	2245.13	1711.3	446.195
POS	POS_279.1581_6.1586	279.158	6.15855	Dibutyl phthalate	92.7	C16H22O4	Benzenoids	Benzene and substituted derivatives	HMDB0033244	C14214	NA	Alpha-CEHC;Monoethylhexyl phthalic acid;Diisobutyl phthalate;Dibutyl phthalate;5-Nonyltetrahydro-2-oxo-3-furancarboxylic acid;Monomenthyl succinate;Camelinin	4553.55	4373.02	5142.72	2635.06	4717.95	5780.14	4284.14	5112.65	3642.65	3671.94	4163.18	6394.56	5274.05	4419.04	5580.84	7230.26	4875.27	4478.11	6984.16	4021.54	6080.18	5105.57	4951.08	4845.26	3862.36	4790.5	9443.34	6238.42	3912.37	5237.83	5826.81	5984.87	4546.23	4906.75	6583.8	3306.88	3950.19
POS	POS_279.1586_9.0075	279.159	9.00752	Dibutyl phthalate	91.5	C16H22O4	Benzenoids	Benzene and substituted derivatives	HMDB0033244	C14214	NA	Alpha-CEHC;Monoethylhexyl phthalic acid;Diisobutyl phthalate;Dibutyl phthalate;5-Nonyltetrahydro-2-oxo-3-furancarboxylic acid;Monomenthyl succinate	17426.5	19280.4	21145.5	23024.1	18381.6	17386.9	20640.3	18166.4	14214.9	17321.6	13261.2	13269	27580.1	19406.9	20085.6	22365.1	23485.9	23195.8	16897.7	17521.7	15371.2	20011.3	14311.8	15118	23949.4	21118.8	28442.7	30702.5	25698.3	18142.1	21714	44060.5	30324.9	41175.5	24031.1	22436	19209
NEG	NEG_192.993_2.8913	192.993	2.89133	Dihydroxyfumaric acid	71.9	C4H4O6	Organic acids and derivatives	Keto acids and derivatives	HMDB0002050	C00975	map00630(Glyoxylate and dicarboxylate metabolism);map01100(Metabolic pathways)	NA	2778.85	2297.41	2126.32	2441.6	2552.11	2849.79	3190.11	2873.57	2474.85	2316.29	3090.9	3341.23	3145.05	2635.49	3286.72	2959.13	3212.62	2794.91	3409.11	2936.27	2799.77	2941.64	3322.21	3657.97	3003.57	4374.58	3366.3	3987.71	3382.45	3122.62	3594.65	2764.08	3519.04	2995.02	3335.66	2144.7	2719.73
POS	POS_447.3469_9.1973	447.347	9.19733	Diisodecyl phthalate	81.1	C28H46O4	NA	NA	NA	C14578	NA	13'-Carboxy-gamma-tocopherol;(3beta,5alpha,6beta,7alpha,22E,24R)-Ergosta-8,22-diene-3,5,6,7-tetrol;(3beta,5alpha,6alpha,9alpha,22E,24R)-Ergosta-7,22-diene-3,5,6,9-tetrol;3,5,9-Trihydroxyergost-7-en-6-one;Secasterone;3-Dehydroteasterone;Hexadecanedioic acid mono-L-carnitine ester	60494.4	60637.6	59067.7	53219.5	69838.7	59600.4	57718.8	71438.7	60427.9	51031.1	55225.9	63003.2	75139.2	73959.6	62315.5	63517.4	64173.8	56690.1	67570.8	64037.9	59637.5	56537.8	57887.3	72391.9	67437.1	73312.5	70386.3	65001.7	71572.4	59065.9	68228.4	67141.6	85708.1	57572.5	61579.7	66898.2	60717.9
NEG	NEG_239.0822_4.1495	239.082	4.14946	Dinoseb	70.6	C10H12N2O5	Benzenoids	Phenols	HMDB0032559	C14302	NA	(E)-Monocrotophos;1-palmitoyl-dihydroxyacetone-phosphate;1-(9Z-hexadecenoyl)-glycero-3-phosphate;Dityrosine;Nitrendipine	5512.98	3015.55	2023.13	3054.25	2311.93	2298.36	2260.53	4513.9	3367.99	2087.42	5483.25	2947.52	2937.5	2383.21	864.867	719.521	1725.95	1784.29	1215.12	4629.15	2187.29	5310.13	1321.31	1362.36	2771.84	1912.84	1436.08	2083.99	1950.32	1410.8	1810.65	1611.9	2024.52	1653.92	4833.78	4705.61	1971.24
POS	POS_391.2836_9.0075	391.284	9.00752	Dioctyl phthalate	93.5	C24H38O4	NA	NA	NA	C14227	NA	12-Ketodeoxycholic acid;7-Hydroxy-3-oxocholanoic acid;Nutriacholic acid;7a-Hydroxy-3-oxo-5b-cholanoic acid;9'-Carboxy-alpha-chromanol;D8'-Merulinic acid A;12alpha-hydroxy-3-oxo-5beta-cholan-24-oic Acid;Octadecyl fumarate;Dodecanedioylcarnitine	59096.4	68526.9	72140.3	82482.9	60023.5	51921.6	69436.4	60287.9	45602.3	56965.5	40937.6	38974.3	67480.4	64916.6	69479.3	75625	83728.5	86475.4	55554.6	58131.4	52659	68460.4	50667.2	47998.7	85540.8	68654.6	107586	114432	95761.1	58639.6	75918.9	170380	111634	169720	87530.8	80132	69189.3
NEG	NEG_329.2481_7.496	329.248	7.49602	Docosapentaenoic acid (22n-6)	91.5	C22H34O2	Lipids and lipid-like molecules	Fatty Acyls	HMDB0001976	NA	NA	Docosapentaenoic acid (22n-6);Docosapentaenoic acid;Ethyl abietate;ent-16-Kauren-19-ol acetate;1-Phenyl-1,3-hexadecanedione;2-Methyl-5-(8,11-pentadecadienyl)-1,3-benzenediol;4,8,12,15,19-Docosapentaenoic acid;Ethyl icosapentate	221526	258552	256698	225645	381530	212454	267800	244621	254238	158391	211029	183286	308666	277054	584466	547781	524416	550971	849318	389867	634620	623302	300418	375281	391515	386627	887185	372021	455952	410574	360440	303334	577629	464430	536899	302807	424767
POS	POS_352.3198_7.0948	352.32	7.09484	Docosatrienoic acid	80.7	C22H38O2	Lipids and lipid-like molecules	Fatty Acyls	HMDB0002823	NA	NA	Docosatrienoic acid;(all-Z)-7,10,13-Docosatrienoic acid	2633.07	1719.91	2585.79	1726.4	1273.47	2852.53	5171.33	4066.21	2328.67	1138.06	2973.93	4018.78	5693.03	1980.5	1312.86	6813.55	2130.5	1298.24	2284.52	3946.09	2938.06	2703.64	3581.04	2658.28	2298.32	1548.63	2514.49	2653.73	1935.03	4977.24	2242.65	2270.63	1744.62	1182.05	1480.62	7539.83	5513.29
POS	POS_214.1792_4.1334	214.179	4.1334	Dodeca-2(E),4(E)-dienoic acid	81.6	C12H20O2	Lipids and lipid-like molecules	Fatty Acyls	NA	NA	NA	Dihydro-5-(2-octenyl)-2(3H)-furanone;Methyl 2-undecynoate;6-Heptyl-5,6-dihydro-2H-pyran-2-one;cis-3-Hexenyl trans-4-hexenoate;alpha-Terpineol acetate;alpha-Campholene acetate;(Z)-4-Hydroxy-6-dodecenoic acid lactone;Yuzu lactone;(3R,3aR,7aS)-3-Butylhexahydro-1(3H)-isobenzofuranone;Geranyl acetate;Artemisia alcohol acetate;Ethyl 2Z,4E-decadienoic acid;p-Menth-1-en-9-ol acetate;cis-3-Hexenyl cis-3-h…	959.574	794.814	1702.17	965.198	1210.35	1179.28	1540.85	1300.02	686.679	1660.81	1375.97	1659.94	1286.33	1544.72	1290.35	2272.04	1119.26	929.435	959.417	2010.82	1439.22	1595.37	885.058	1120.37	1114.3	793.423	1708.57	1627.83	1135.83	875.625	1271.63	1055.35	1865.86	1022.32	764.211	2486.61	2238.06
NEG	NEG_229.1445_4.0077	229.145	4.00767	Dodecanedioic acid	91.8	C12H22O4	Lipids and lipid-like molecules	Fatty Acyls	HMDB0000623	C02678	NA	Bis(1-methylethyl) hexanedioate;Dipropyl hexanedioate;Dodecanedioic acid;Talaromycin A	101306	104551	130950	107044	144013	134303	114910	147069	142867	116869	125282	98186.8	138381	134519	116842	129249	134011	127114	86366.8	134651	125541	120656	141510	112192	54771.6	65395.4	47939.4	48501.3	68494.8	89656.6	55169.9	92828.3	47953.3	65888	64297	96144.5	113713
NEG	NEG_199.1702_5.983	199.17	5.98298	Dodecanoic acid	87.8	C12H24O2	Lipids and lipid-like molecules	Fatty Acyls	HMDB0000638	C02679	map00061(Fatty acid biosynthesis);map00333(Prodigiosin biosynthesis);map01100(Metabolic pathways);map01110(Biosynthesis of secondary metabolites)	Dodecanoic acid;Ethyl decanoate;2-Heptyl butyrate;Nonanal propyleneglycol acetal;Hexyl hexanoate;Isopropyl nonanoate;Octyl butanoate;Octyl 2-methylpropanoate;(R)-Dihydrocitronellol acetate;Pentyl heptanoate;Decyl acetate;Isobutyl octanoate	137158	136087	130596	133756	125113	135407	153841	147751	118481	124458	141005	146767	155809	154848	160931	157543	170992	199974	231837	182596	183955	167827	250671	217775	138491	162214	158887	180716	175224	148343	174907	146844	157163	158161	176167	184280	197642
NEG	NEG_227.2022_7.0492	227.202	7.04923	Dodecyl acetate	89.9	C14H28O2	Lipids and lipid-like molecules	Fatty Acyls	HMDB0038969	NA	NA	Myristic acid;2,6,10-Trimethylundecanoic acid;12-Methyltridecanoic acid;Hexanal octane-1,3-diol acetal;Undecanal propyleneglycol acetal;Ethyl dodecanoate;Heptyl heptanoate;Hexyl octanoate;Decyl butanoate;3-Methylbutyl nonanoate;Nonyl isovalerate;Dodecyl acetate;Isobutyl decanoate;10-Methyltridecanoic acid	1.11086e+06	1.09196e+06	969799	937681	1.43878e+06	999199	1.13487e+06	1.10374e+06	957483	869989	981193	1.00651e+06	1.192e+06	1.16147e+06	1.72536e+06	1.90965e+06	1.35144e+06	1.49546e+06	2.86639e+06	1.37636e+06	1.30224e+06	1.43444e+06	1.90323e+06	1.33591e+06	1.18276e+06	1.38553e+06	1.92908e+06	1.43864e+06	1.51154e+06	1.26487e+06	1.34918e+06	1.03691e+06	1.55279e+06	1.23406e+06	1.44574e+06	1.2876e+06	1.45003e+06
NEG	NEG_325.1836_4.5296	325.184	4.52955	Dodecylbenzenesulfonic acid	83.1	C18H30O3S	Lipids and lipid-like molecules	Fatty Acyls	NA	NA	NA	Isoacitretin;Acitretin;2-Dodecylbenzenesulfonic acid;4-Dodecylbenzenesulfonic Acid;Heptaethylene glycol	81248	74488.9	57981.1	85485.7	40834.7	74346.4	95032	86295.8	84821.6	48337.5	55695.8	65360	79746.2	75640	55094.3	144607	57140	59133.8	78143.9	98004.4	68285.4	64732.9	68071.9	51050.9	111572	52653	71278	106321	129501	158073	96422.9	77118.8	59863.3	100618	88538	116543	265647
NEG	NEG_152.0714_3.4233	152.071	3.42327	Dopamine	76.7	C8H11NO2	Benzenoids	Phenols	HMDB0000073	C03758	map00350(Tyrosine metabolism);map00950(Isoquinoline alkaloid biosynthesis);map00965(Betalain biosynthesis);map01060(Biosynthesis of plant secondary metabolites);map01063(Biosynthesis of alkaloids derived from shikimate pathway);map01100(Metabolic pathways);map01110(Biosynthesis of secondary metabolites);map04024(cAMP signaling pathway);map04080(Neuroactive ligand-receptor interaction);map04540(Ga…	L-Dopa;DL-Dopa;2-Hydroxy-3-(3,4-dihydroxyphenyl)propanamide;N-Hydroxy-L-tyrosine	1868.5	2015.9	2449.07	1836.38	2261.73	2148.75	2575.86	1237.39	2587.54	1148.48	2664.03	2033.84	1909.14	2143.72	1884.53	1821.79	1784.74	1809.87	2305.47	1357.17	1052.15	1843.85	1299.82	2018.57	1836.96	2063.36	1930.91	1764.56	2018.37	1928.86	1824.34	1294.64	2491.4	1182.96	2181.24	1519.8	1646.51
NEG	NEG_345.1689_3.8591	345.169	3.85911	Epirosmanol	74.4	C20H26O5	Lipids and lipid-like molecules	Prenol lipids	HMDB0035812	NA	NA	3-Epinobilin;Gibberellin A113;3-Oxo-6b-angeloyloxy-7(11)-eremophilen-12,8a-olide;Annuolide G;Gibberellin A37;Epirosmanol;Verimol G;Isorosmanol;Gibberellin A64;Gibberellin A44;7'-O-Methylmarmin;19-Noraldosterone	1973.61	2364.6	2113.8	2292.21	2201.76	1709.87	2223.59	2170.93	1951.16	2126.88	2102.98	1974.34	1678.54	2127.15	5059.79	1852.47	2528.69	2240.35	1614.69	1867.88	3277.99	2204.54	1665.28	1594.41	1559.92	1605.11	4496.13	1601.72	3966.66	1929.53	4464.34	1825.74	1827.09	1493.72	2060.43	1699.52	1626.94
NEG	NEG_73.0293_1.5797	73.0293	1.57972	Ethyl formate	82.9	C3H6O2	Organic acids and derivatives	Carboxylic acids and derivatives	HMDB0031229	NA	NA	Propionic acid;Lactaldehyde;3-Hydroxypropanal;D-Lactaldehyde;Hydroxyacetone;Ethyl formate;Methyl acetate	3810.57	3652.47	3409.65	3340.8	3878.84	4250.42	3321.17	3671.87	3943.01	3430.8	3475.23	3779.98	2468.21	3918.56	2750.06	3647.2	3481.21	3833.02	3953.07	2759.55	3436.21	3704.71	3611.13	4234.7	4251.77	4042.31	4114.88	3710.47	3512.86	4101.19	3208.25	3862.77	3840.3	3474.35	3733.7	3770.64	3067.44
NEG	NEG_73.0294_3.0522	73.0294	3.05223	Ethyl formate	85.1	C3H6O2	Organic acids and derivatives	Carboxylic acids and derivatives	HMDB0031229	NA	NA	Propionic acid;Lactaldehyde;3-Hydroxypropanal;D-Lactaldehyde;Hydroxyacetone;Ethyl formate;Methyl acetate	9296.63	9834.02	8358.54	7319.54	9120.28	9449.86	9395.95	12037.4	7832.59	7509.52	11846.6	8412.72	8094.2	9285.15	9700.94	8473.14	8476.13	11201.1	10584.7	9265.54	8155.3	8249.52	9648.92	8979.19	9083.49	13176.4	11064.7	13994.4	13943.9	9383.02	14192.2	10812.6	10534.6	9717.01	9573.68	9751.44	8422.38
NEG	NEG_784.1486_2.9886	784.149	2.98865	FAD	88.6	C27H33N9O15P2	Nucleosides, nucleotides, and analogues	Flavin nucleotides	HMDB0001248	C00016	map00740(Riboflavin metabolism);map01100(Metabolic pathways);map01110(Biosynthesis of secondary metabolites);map01240(Biosynthesis of cofactors);map04977(Vitamin digestion and absorption)	FAD	775.611	846.147	763.505	970.18	845.578	1539.01	814.671	1022.3	961.294	911.821	983.256	727.224	749.331	875.899	821.249	965.15	1034.36	852.568	891.778	880.024	1069.07	951.037	713.883	964.582	781.705	875.353	816.571	1093.51	848.531	793.834	798.732	859.579	902.352	835.97	1025.11	799.462	790.041
NEG	NEG_313.2373_6.4153	313.237	6.4153	FAHFA 18:0; FAHFA(2:0/16:0)	86.4	C18H34O4	Lipids and lipid-like molecules	Fatty Acyls	NA	NA	NA	Octadecanedioic acid;9,10-DHOME;12,13-DHOME;(9xi,10xi,12xi)-9,10-Dihydroxy-12-octadecenoic acid;Dibutyl decanedioate	32579.5	30244.1	46387.9	28744.4	57948.2	38485.9	31037.2	31750.3	51003.7	32849.4	38480.7	30910.8	31043.6	36183.7	34272.7	62407.3	35138.5	34699.4	35588.9	31338.8	32197.3	32666.5	43543.3	32201.3	30638.2	40517	41997.2	40262.7	33231.3	29968.6	35028.3	49593.8	37533.2	30545.3	34299	31598.4	36100.5
NEG	NEG_323.2212_4.8872	323.221	4.88715	FAHFA 19:2; FAHFA(2:0/17:2)	71.2	C19H32O4	Lipids and lipid-like molecules	Fatty Acyls	NA	NA	NA	1-Acetoxy-2-hydroxy-16-heptadecyn-4-one	5094.45	5186.26	5682.26	7180.7	6177.7	10873.8	4503.84	6046.04	5451.02	1044.57	6725.83	6924.33	4454.69	4008.47	5774.71	7850.41	4947.24	6610.47	5133.65	4083.84	7822.17	5415.49	4674.24	6383.19	10591.9	6677.99	3952.97	5617.99	3696.68	8988.4	3877.51	5732.87	4618.46	4373.32	6813.57	4816.67	5490.4
NEG	NEG_341.2682_5.3029	341.268	5.30291	FAHFA 20:0; FAHFA(14:0/6:0)	72.4	C20H38O4	Lipids and lipid-like molecules	Fatty Acyls	NA	NA	NA	NA	12206.7	10189.2	16763.3	12650.3	5226.24	11306.5	9342.74	12905.6	7547.28	14357.7	10623.6	10947.4	5375.28	10807.7	13907.3	10604.9	9702.46	9685.93	9146.92	13665.9	13322.9	6203.61	7096.12	10643.2	8543.99	11199.4	9790.34	11998.5	7791.88	8955.56	8894.27	10961	8896.05	11222.9	10002.1	10706.6	10010.3
NEG	NEG_341.2684_7.6848	341.268	7.68481	FAHFA 20:0; FAHFA(2:0/18:0)	70.8	C20H38O4	Lipids and lipid-like molecules	Fatty Acyls	NA	NA	NA	NA	29595.7	25749.8	27475	21691.6	22358.2	29376.8	40866.6	14617.2	7903.42	13377.7	12898.7	9804.87	17420.2	25532.1	21336.5	18673.9	12621.5	14964.1	20148.8	11534.4	16152.4	22791.9	14561.8	13733.6	13920.8	25561.8	54063.8	28246.4	25939.2	35437.9	32907.5	10912.7	17779	56907.5	14728.7	11482.3	26201.5
NEG	NEG_341.2687_7.378	341.269	7.37795	FAHFA 20:0; FAHFA(2:0/18:0)	88.8	C20H38O4	Lipids and lipid-like molecules	Fatty Acyls	NA	NA	NA	NA	39992.2	34162.4	34308.1	33348.1	57858	47092.8	48573	38046.2	43672.3	41839	47395.7	49190.2	39790.6	40861	36114.4	79796.1	45648	36298	47504.7	41166.4	46310.3	48477.9	58376.1	43472.9	40465.2	75920.4	77101.5	46851.8	43586	41184.1	37529.7	43628.1	58356.2	64465.5	49715.2	43264.4	66568.7
NEG	NEG_335.2213_4.3478	335.221	4.34783	FAHFA 20:3; FAHFA(16:3/4:0)	74.1	C20H32O4	Lipids and lipid-like molecules	Fatty Acyls	NA	NA	NA	5,12-dihydroxy-6,8,10,14-eicosatetraenoic acid;10-hydroxy-11S,12S-epoxy-5Z,8Z,14Z-eicosatrienoic acid;5,20-DiHETE;5(S),11(R)-DiHETE;(5Z,9E,14Z)-(8xi,11R,12S)-11,12-epoxy-8-hydroxyicosa-5,9,14-trienoic Acid;8,20-DiHETE;15-HPETE;5(S),15(R)-DiHETE;Leukotriene B4;5(S)-Hydroperoxyeicosatetraenoic acid;8-iso-PGA1;Prostaglandin A1;Prostaglandin B1;12(S)-HPETE;15(S)-HPETE;Hepoxilin A3;Hepoxilin B3;12(R)-…	17779.7	20695	21258.4	35342.4	16692.4	18619	19132	29397.8	15444.2	20337	20041.4	19150.3	36482.3	18370.5	18316.5	27319.8	16942.4	19490.5	18767	16495.3	23526.1	12899.3	14358	17825.9	11686.3	27010.6	13448.4	16657.3	9257.19	13859.2	19324.8	13804.9	13518	15537.5	23092.2	15148.5	32286
NEG	NEG_355.2837_5.4306	355.284	5.43065	FAHFA 21:0; FAHFA(2:0/19:0)	82	C21H40O4	Lipids and lipid-like molecules	Fatty Acyls	NA	NA	NA	MG(0:0/18:1(11Z)/0:0);MG(0:0/18:1(9Z)/0:0);MG(18:1(11Z)/0:0/0:0);MG(18:1(9Z)/0:0/0:0);Stearoyllactic acid;3-(2-Heptenyloxy)-2-hydroxypropyl undecanoate;Monooleoylglycerol	4743.57	4633.44	5204	6513.47	5126.61	4912.99	3966.36	5599.62	6470.76	5069.61	4948.84	5390.67	4286.24	4542.02	4430.53	6424.19	5008.24	3470.92	4044.78	4420.51	7180.19	4645.2	4979.36	4956.54	3624.75	3756.89	4555.36	5089.69	3643.44	3142.29	4390.28	6151.77	4894.03	4069.08	4863.29	4984.18	4633.7
NEG	NEG_563.5022_8.189	563.502	8.18896	FAHFA 36:1; FAHFA(18:1/18:0)	85	C36H68O4	Lipids and lipid-like molecules	Fatty Acyls	NA	NA	NA	NA	2765.32	3976.5	4478.74	1619.88	4701.95	1265.08	1143.15	2119.15	2302.61	1088.62	1827.15	1504.64	2414.83	1661.86	9692.64	7083.94	8513.77	5428.14	12166	4201.85	5819.19	6442.07	3955.53	3549.41	4737.23	8384.32	6935.45	6007.79	5577.12	8687.22	4256.57	5525.93	11255.8	6560.05	6670.82	5758.04	6231.09
NEG	NEG_559.4697_7.5325	559.47	7.5325	FAHFA 36:3; FAHFA(18:2/18:1)	85.6	C36H64O4	Lipids and lipid-like molecules	Fatty Acyls	NA	NA	NA	NA	1736.41	3281.82	5134.29	2117.23	4415.1	6749.17	3479.91	1878.24	3630.82	1308.67	1828.68	1327.98	1688.99	4217.98	6930.7	5786.75	4932.6	3763.72	7919.38	3307.25	8952.01	4178.75	2311.68	1442.47	5797.58	6835.13	9757.18	3714.22	5881.74	5448.13	6068.59	3461.86	7228.07	5781.43	5865.59	5587.91	5574.27
NEG	NEG_587.5055_8.0309	587.505	8.0309	FAHFA 38:3; FAHFA(16:0/22:3)	87.2	C38H68O4	Lipids and lipid-like molecules	Fatty Acyls	NA	NA	NA	Glycerol 1,2-di-(9Z,12Z-octadecadienoate) 3-octadecanoate;Glycerol 1,3-di-(9Z-octadecenoate) 2-(9Z,12Z-octadecadienoate);Glycerol 1,3-di-(9Z,12Z-octadecadienoate) 2-octadecanoate;TG(16:0/22:4(7Z,10Z,13Z,16Z)/16:0);TG(18:0/18:4(6Z,9Z,12Z,15Z)/18:0);TG(16:1(9Z)/22:2(13Z,16Z)/16:1(9Z));TG(16:0/18:0/20:4(5Z,8Z,11Z,14Z));TG(18:0/18:2(9Z,12Z)/18:2(9Z,12Z));TG(16:1(9Z)/18:2(9Z,12Z)/20:1(11Z));TG(18:1(9Z…	15830.9	18452.1	19887	15340.8	26737.5	12176.2	27810.4	12804.8	14840.3	10525.2	17388.7	13704.1	14280.1	11964	20966.2	31152	16830.4	15532.4	23569.1	14977.2	26584.3	20204	5036.45	15808.4	23317	22115.8	39540.8	14105.5	19315.9	25490	20884.6	15392.9	25964.7	14965.1	16588.7	13050.9	24488.7
NEG	NEG_613.5198_8.1537	613.52	8.15372	FAHFA 40:4; FAHFA(18:1/22:3)	80.5	C40H70O4	Lipids and lipid-like molecules	Fatty Acyls	NA	NA	NA	NA	3557.25	3277.4	7998.03	3082.68	8347.46	2983.26	4141.25	4062.07	4843.57	2060.65	4909.91	2580.87	4906.59	2705.23	9712.55	15936	6359.04	8804.28	15214.9	3313.03	12396.5	4967.46	3945.09	4866.18	5441.79	6825.19	22637.2	9165.3	8956.28	10653.7	1098.16	5405.17	12146.3	4489.01	8025.84	8417.4	8920.91
NEG	NEG_253.0713_3.9588	253.071	3.95875	Ferulic acid methyl ester	80.4	C11H12O4	NA	NA	NA	NA	NA	L-Phosphoarginine;Oxopurpureine	1676.62	2129.06	2687.99	2081.52	2434.8	2544.49	2875.08	2526.36	2546.23	3054.52	2112.11	2169.05	2097.83	1850.64	2305.48	1754.07	2052.58	1482.86	2574.19	2357.62	1712.44	2941.47	2764.38	1706.96	1578.68	1711.87	1231.83	2026.47	1535.24	1495.28	381.15	1566.15	1599.01	1416.45	1684.57	1925.04	2343.73
POS	POS_223.0749_3.3515	223.075	3.35153	Flavone	72.1	C15H10O2	Phenylpropanoids and polyketides	Flavonoids	HMDB0003075	C10043	NA	L-Cystathionine;Allocystathionine;Cysteinyl-Threonine;Threoninyl-Cysteine;Flavone;Phenindione;Monobenzone;(Z)-3-(1-Butenyl)-1H-2-benzopyran-1-one;Safynol;(4S,8R)-8,9-Dihydroxy-p-menth-1(6)-en-2-one;(1'R)-Nepetalic acid;(S)-Oleuropeic acid;1-Acetylcyclohexyl acetate;(E)-10-Oxo-8-decenoic acid	5839.22	1986.53	3086.67	5032.72	2820.1	5033.79	3858.52	5968.19	2024.78	6001.29	2831.78	3566.56	7049.71	3665.84	3637.53	5976.8	4514.15	3336.95	4347.28	4923.79	5139.7	2884.72	6427.09	3554.18	2270.12	3044.44	2865.1	2917.25	1753.94	2516.33	2722.43	3319.71	3665.18	3357.16	1933.84	2451.13	3928.39
NEG	NEG_403.196_3.1972	403.196	3.19718	Flunarizine	74.1	C26H26F2N2	Benzenoids	Benzene and substituted derivatives	HMDB0015589	NA	NA	Pisumionoside;Flunarizine	58038.1	47946.5	35663.4	44162.1	46200.9	47990.7	39436.1	50799.3	48757.4	38163.3	53616.2	52288.6	61531.1	59220.4	34375	41389.9	49733.3	15367.9	28945.4	58845.6	23634.6	36441.5	39627.4	48753.8	36811.8	23586.4	15677.4	24574.8	16719.8	27105.6	25609	26270.1	19593.5	29366.7	21907.2	28119.7	33248
POS	POS_266.0737_0.9947	266.074	0.994683	Furofoline	74.5	C16H11NO3	Organoheterocyclic compounds	Quinolines and derivatives	HMDB0034319	C10681	NA	Cytidine;Cytarabine;gamma-Glutamyl-beta-cyanoalanine	1430.87	1584.62	1693.57	1696.91	1603.68	1554.27	1606.89	1219.86	1527.72	1381.75	1509.51	1578.4	1303.75	1938.68	1404.39	898.008	1626.4	1255.64	1387.29	1336.2	1706.44	1394.79	981.249	1727.74	1759.23	2039.75	1732.34	2389.53	1616.95	1779.69	1603.36	3617.44	1840.96	2317.17	2288.92	1949.4	1808.55
POS	POS_266.074_1.5317	266.074	1.53174	Furofoline	80.6	C16H11NO3	Organoheterocyclic compounds	Quinolines and derivatives	HMDB0034319	C10681	NA	Cytidine;Cytarabine;gamma-Glutamyl-beta-cyanoalanine	1432.13	1755.14	2538.26	1927.72	2137.13	1896.94	1706.26	1853.39	1479.61	1901.48	1806.73	2508.41	1846.15	2132.39	1533.35	1184.58	1143.32	1731.09	1691.76	1572.59	2133.69	1523.57	1478.01	1786.97	2017.01	2251.38	1978.15	2838.85	1774.36	2606.23	2262.19	4033.37	1021.07	2616.93	2066.77	2716.64	1855.5
NEG	NEG_515.3028_4.039	515.303	4.03897	Ganoderic acid A	78.3	C30H44O7	Lipids and lipid-like molecules	Prenol lipids	HMDB0034931	NA	NA	Cucurbitacin D;Ganoderic acid A;Ganoderenic acid C;Ganoderic acid B;Ganoderic acid delta;Ganoderic acid epsilon;Probucol	2478.79	1774.56	2326.04	2970.31	2776.06	2177.36	2762.51	2911.85	3280.49	1614.82	4035.79	3720.43	4481.14	2088.9	2657.88	2185.16	4125	9329.04	1737.39	2575.87	3869.11	2677.84	3471.96	2221.21	1625.22	1692.58	1931.89	2106.02	2168.26	1531.59	1802.75	1988.16	2194.03	1906.62	1522.47	1872.71	2459.69
POS	POS_323.1831_3.746	323.183	3.74605	Gelsemine	70.2	C20H22N2O2	NA	NA	NA	C09207	NA	Zeranol;Arginyl-Methionine;Methionyl-Arginine	7531.38	6824.48	7796.96	1447.75	5529.18	6973.08	5275.52	7004.65	6743.95	7625.84	7775.44	4624.78	7175.37	5609.92	6084.06	7058.62	7237.41	3355.75	5887.9	2684.18	5897.17	3521.09	3674.71	3257.68	3906.03	7641.61	7157.66	4004.49	4660.76	4489.54	4402.02	1244.7	7948.31	4574.67	2839.06	6216.06	5912.48
NEG	NEG_371.2423_3.7819	371.242	3.7819	Gentian Violet	72.5	C25H30N3	Benzenoids	Benzene and substituted derivatives	HMDB0014550	NA	NA	NA	5489.55	2957.92	3203.49	3033.72	3043.96	4636.09	4241.41	3427.64	5318.03	3565.84	11426.7	3226.83	4832.48	3872.63	3146.71	2196.6	2435.87	2182.51	1570.41	2128.99	3190.28	2486.54	2393.93	2514.02	1803.8	1748.79	3028.52	2694.23	1971.62	3573.79	2093.97	1850.27	2381.33	1983.6	1923.62	3584.23	3289.83
NEG	NEG_153.019_3.7132	153.019	3.71315	Gentisic acid	80.3	C7H6O4	Benzenoids	Benzene and substituted derivatives	HMDB0000152	C00628	map00350(Tyrosine metabolism);map00362(Benzoate degradation);map00626(Naphthalene degradation);map01100(Metabolic pathways);map01120(Microbial metabolism in diverse environments)	Gentisic acid;2-Pyrocatechuic acid;Protocatechuic acid;2,6-Dihydroxybenzoic acid;3,5-Dihydroxybenzoic acid;2,4-Dihydroxybenzoic acid;Patulin	5941.11	5475.41	4000	5295.49	6514.28	3722.06	4121.39	4492.42	4611.1	4079.34	5239.72	4634.36	5782.55	4966.42	3538.87	4605.83	5065.03	2799.56	3274.04	4578.35	4265.78	3126.53	2468.24	4059.44	2239.96	2597.93	1954.87	2283.11	1687.9	3535.21	2120.52	3845.64	2305.22	1935.84	2009.61	4198.08	3310.09
POS	POS_310.3101_8.5094	310.31	8.50938	Geranylcitronellol	70.7	C20H36O	Lipids and lipid-like molecules	Prenol lipids	HMDB0032147	NA	NA	N-Hexadecanoylpyrrolidine;Geranylcitronellol	46219.6	28869.2	134573	16364.8	39250.5	39851.1	147448	69684.1	39449.4	26166.9	102015	44059.5	102144	53375.4	47879.5	116236	38946	30383	35307.4	47132.4	52143.9	49089.4	96789.6	71565.8	44900.7	11331.6	33708.1	67676.5	53128.3	55040.8	30035.3	113676	68990.2	40421.6	21596.1	59558.8	134998
NEG	NEG_315.1807_4.6577	315.181	4.65774	Gibberellin A12 7-aldehyde	78.9	C20H28O3	Lipids and lipid-like molecules	Prenol lipids	HMDB0039484	C06093	map00904(Diterpenoid biosynthesis);map01070(Biosynthesis of plant hormones);map01100(Metabolic pathways);map01110(Biosynthesis of secondary metabolites)	Neryl glucoside;(S)-alpha-Terpinyl glucoside;D-Linalool 3-glucoside;5(6)-Butyl-1,4-dioxan-2-one;Perilloside C;Menthol-glucoronide;2-Hexaprenyl-3-methyl-6-methoxy-1,4 benzoquinone	3974.96	3878.47	1395.22	3410.16	1344.11	2042.15	1519.59	2147.49	1818.72	1942.88	2960.93	3192.05	3940.02	4760.07	965.269	3855.92	3571.35	3126.11	3770.53	1628.42	2691.99	1555.84	3215.05	2924.34	1194.05	1982.98	2860.21	3331.52	2401.98	3063.09	2291.53	2243.49	3797.41	2424.16	1390.69	2359.94	1601.18
NEG	NEG_725.4775_7.3015	725.478	7.30154	GlcADG 31:2; GlcADG(13:0/18:2)	71.8	C40H70O11	Lipids and lipid-like molecules	Glycerolipids	NA	C04046	map00561(Glycerolipid metabolism);map01100(Metabolic pathways)	NA	41848.8	53779.5	61812.8	37114.2	36782.4	33415.7	81867.4	50146.8	47809.7	30927	31143.6	31783.4	35315.4	28701.1	30009.3	30000.2	75938.1	26180.7	54699.3	37520.9	36189.2	21378	15588	26744.9	32969.7	17981	41602.7	13674.1	5591.8	16524.7	41043.2	19967.3	20279.3	21028.6	27824.3	18174.5	28629.5
NEG	NEG_739.4952_7.4711	739.495	7.47107	GlcADG 32:2; GlcADG(16:1/16:1)	76.8	C41H72O11	Lipids and lipid-like molecules	Glycerolipids	NA	C04046	map00561(Glycerolipid metabolism);map01100(Metabolic pathways)	NA	106535	124680	243045	124210	89438	80811.2	156995	122952	171188	100966	109452	87040	121116	77515.2	143300	122879	88929.7	91942.5	172330	112060	205787	87450.3	72726.7	102297	189069	93806.1	153688	74203.5	63979.1	80632.5	117059	132409	86329.3	71622	105307	95019.7	100875
NEG	NEG_777.5081_7.5559	777.508	7.55592	GlcADG 35:4; GlcADG(15:0/20:4)	81.4	C44H74O11	Lipids and lipid-like molecules	Glycerolipids	NA	C04046	map00561(Glycerolipid metabolism);map01100(Metabolic pathways)	CL(18:0/18:0/18:0/20:4(5Z,8Z,11Z,14Z));CL(18:0/18:0/18:2(9Z,12Z)/18:2(9Z,12Z));CL(18:0/18:0/20:4(5Z,8Z,11Z,14Z)/18:0);CL(18:0/18:2(9Z,12Z)/18:0/18:2(9Z,12Z));CL(18:0/18:2(9Z,12Z)/18:2(9Z,12Z)/18:0);CL(18:2(9Z,12Z)/18:0/18:2(9Z,12Z)/18:0);CL(a-13:0/a-25:0/18:2(9Z,11Z)/18:2(9Z,11Z))[rac];CL(i-13:0/a-25:0/18:2(9Z,11Z)/18:2(9Z,11Z))[rac];CL(a-13:0/18:2(9Z,11Z)/a-25:0/18:2(9Z,11Z))[rac];CL(i-13:0/18:2…	20544.5	30939.1	41114.4	29651.8	26557.2	18551	40922.6	34053.4	53390.8	28627.2	33195.2	28113.2	22193.1	20892.5	21208.8	14494.2	26155.5	20285.8	39493.8	27902.8	55071.8	16802.5	19009.5	29869.2	20580.7	11926.1	7147.45	12123.4	4201.06	11481.2	30242.1	41508.4	18576.1	21600.3	28965.9	22623.7	21715.2
NEG	NEG_732.5609_7.9284	732.561	7.92842	GlcCer[AP] 34:0; GlcCer[AP](t18:0/16:0)	75.3	C40H79NO10	Lipids and lipid-like molecules	Sphingolipids	NA	C01190	map00600(Sphingolipid metabolism);map01100(Metabolic pathways)	PC(16:0/16:0);PC(14:0/18:0);PC(18:0/14:0);PE(15:0/20:0);PE(20:0/15:0);DG(22:4(7Z,10Z,13Z,16Z)/22:6(4Z,7Z,10Z,13Z,16Z,19Z)/0:0);DG(22:5(4Z,7Z,10Z,13Z,16Z)/22:5(4Z,7Z,10Z,13Z,16Z)/0:0);DG(22:5(4Z,7Z,10Z,13Z,16Z)/22:5(7Z,10Z,13Z,16Z,19Z)/0:0);DG(22:5(7Z,10Z,13Z,16Z,19Z)/22:5(4Z,7Z,10Z,13Z,16Z)/0:0);DG(22:5(7Z,10Z,13Z,16Z,19Z)/22:5(7Z,10Z,13Z,16Z,19Z)/0:0);DG(22:6(4Z,7Z,10Z,13Z,16Z,19Z)/22:4(7Z,10Z,1…	6194.41	8825.74	6859.87	7026.06	6639.07	12358.6	8660.52	5830.87	5141.43	10325.7	8181.21	8072.21	7029.85	4510.99	7590.21	13853.5	11732.5	12490.5	6560.12	6237.6	6460.64	4046.19	3139.72	8298.63	10777.5	5024.2	8453.08	7638.58	6316.49	7793.04	11842.4	3784.49	4934.34	2034.9	14030	2188.62	2140.07
POS	POS_249.1567_3.1273	249.157	3.12733	Glechomafuran	76.8	C15H20O3	Lipids and lipid-like molecules	Prenol lipids	HMDB0036772	NA	NA	Asparaginyl-Valine;Valyl-Asparagine;Dexfenfluramine	4450.69	4373.39	4263.24	3153.42	4561.91	5939.57	4564.35	3982.71	4578.61	4233.99	4327.61	10700.6	4920.19	5184.11	5709.12	5467.85	6256.15	5735.92	5560.78	5287.06	5284.15	5051.91	5698.35	4966.03	4119.09	5919.9	6295.55	4335.39	5119.91	4481.56	5442.61	5625.08	5427.52	4740.34	4743.76	4954.39	5641.8
POS	POS_275.1457_3.1858	275.146	3.18585	Gln-Gln	77.2	C10H18N4O5	Organic acids and derivatives	Carboxylic acids and derivatives	HMDB0028795	NA	NA	Glutamyl-Lysine;Lysyl-Glutamate;Tetrahydroneopterin;4a-Hydroxytetrahydrobiopterin	1433.66	1565.5	693.285	1448.81	1146.73	1205.9	1029.26	1878.72	1155.7	1679.24	1598.55	1152.81	1148.45	1376.11	1652.51	1407.31	913.857	662.984	666.29	741.594	566.283	1470.48	552.688	686.755	1847.05	2304.13	1698.35	2016.44	1288.76	1337.91	1361.54	1152.83	1969.27	1427.22	1930.49	1978.41	625.384
POS	POS_278.1205_4.6133	278.12	4.61326	Gln-Met	74	C10H19N3O4S	Organic acids and derivatives	Carboxylic acids and derivatives	HMDB0028803	NA	NA	4'-Hydroxyflurbiprofen;Asparaginyl-Glutamate;Glutamyl-Asparagine	1044.35	1164.21	1732.01	999.38	1074.01	963.395	1017.17	1129.82	863.637	655.164	729.143	822.936	962.026	489.479	951.198	791.842	1101.5	1102.1	808.788	1165.59	812.566	901.917	912.498	887.266	932.186	1189.68	1461.23	1316.97	954.37	1239.11	1302.86	1022.45	975.759	724.741	1004.71	864.494	867.624
POS	POS_276.1182_0.7934	276.118	0.79345	Glu-Gln	72.9	C10H17N3O6	Organic acids and derivatives	Carboxylic acids and derivatives	HMDB0028817	NA	NA	Norophthalmic acid;Gamma-Glutamyl Glutamine;Ribothymidine;Imidazoleacetic acid riboside;3-Methyluridine	1767.45	1859.15	2065.57	1847.56	1725.25	1862.72	1624.3	1215.31	1300.38	3106.77	1298.99	849.158	1416.66	1270.5	1489.17	2027.44	1222.1	1277.99	1235.87	1500.32	1490.12	1012.24	1556.96	1197.31	1757.97	2142.95	2202.43	2138.95	2146.55	1657.86	1545.19	3313.35	1454.48	3031.97	1059.92	955.108	2036.36
POS	POS_295.1275_2.9775	295.127	2.97753	Glu-Phe	76.5	C14H18N2O5	Organic acids and derivatives	Carboxylic acids and derivatives	HMDB0029156	NA	NA	Glutamylphenylalanine;Aspartame;Hydroxyprolyl-Tyrosine;Tyrosyl-Hydroxyproline;N-gamma-L-Glutamyl-L-phenylalanine;4'-tert-Butyl-2',6'-dimethyl-3',5'-dinitroacetophenone;L-gamma-Glutamyl-beta-phenyl-beta-L-alanine	1873.98	1136.81	1652.21	703.469	1250.62	1164.99	1252.25	1110.07	896.412	1355.38	841.327	1422.48	1169.98	795.449	1449.74	1459.98	1743.1	1379.17	748.342	1706.55	1451.94	1346.74	1527.08	1376.68	930.548	1059.49	1043.13	1021.64	1191.58	643.535	1304.89	1913.29	1066.26	1313.85	1117.12	1090.66	1104.55
NEG	NEG_145.0617_0.8907	145.062	0.890683	Glutamine	76.2	C5H10N2O3	Organic acids and derivatives	Carboxylic acids and derivatives	HMDB0000641	C00064	map00220(Arginine biosynthesis);map00230(Purine metabolism);map00240(Pyrimidine metabolism);map00250(Alanine, aspartate and glutamate metabolism);map00470(D-Amino acid metabolism);map00630(Glyoxylate and dicarboxylate metabolism);map00750(Vitamin B6 metabolism);map00910(Nitrogen metabolism);map00970(Aminoacyl-tRNA biosynthesis);map01060(Biosynthesis of plant secondary metabolites);map01100(Metabo…	L-Glutamine;Ureidoisobutyric acid;D-Glutamine;Alanylglycine;Alanyl-Glycine;(3R,5S)-1-pyrroline-3-hydroxy-5-carboxylic Acid;Pyroglutamic acid;Pyrrolidonecarboxylic acid;Pyrroline hydroxycarboxylic acid;N-Acryloylglycine;1-Pyrroline-4-hydroxy-2-carboxylate;5-Oxoprolinate;dimethadione	20066.7	18134.1	14709.2	15425.9	15097.3	17285.6	15979.3	14887.3	17602.3	20627.4	14051.7	14705.6	14313	15996	12988.7	14335.6	14013.8	13723.3	12287.5	12352.3	12515.2	12731.4	15776.8	11765.3	14829	17050.2	14462.5	14359.7	14074.5	14875	16155.2	16612	13816.9	16105.3	12371.7	13709	13748.3
POS	POS_331.2834_7.596	331.283	7.59601	Glycerol 1-hexadecanoate	74.8	C19H38O4	Lipids and lipid-like molecules	Glycerolipids	HMDB0031074	NA	NA	MG(0:0/16:0/0:0);MG(16:0/0:0/0:0);Glycerol 1-hexadecanoate;MG(i-16:0/0:0/0:0);MG(0:0/i-16:0/0:0)	2660.46	3702.07	4360.39	3951.58	3494.6	4649.88	3890.47	5042.89	3999.31	3574.81	3522.77	3114.62	3768.61	4337.82	3748.93	3507.95	3868.13	3321.2	3145.54	5077.92	3252.46	3050.69	5134.99	5599.05	4956.49	3536.02	3695.67	4088.64	3382.46	4331.14	4824.86	5231.27	4997.19	3545.92	3625.08	5769.24	5189.76
POS	POS_359.3147_8.4772	359.315	8.4772	Glycerol 1-octadecanoate	72	C21H42O4	Lipids and lipid-like molecules	Glycerolipids	HMDB0031075	NA	NA	MG(18:0/0:0/0:0);MG(0:0/18:0/0:0);Glycerol 1-octadecanoate;MG(i-18:0/0:0/0:0);MG(0:0/i-18:0/0:0)	11099.3	12665.4	13589.4	10918	16457	15582.9	14378.1	12235.5	13748.6	13914.4	13024.5	15290.1	15089.8	13254.6	16435.5	16660.5	13230.2	15578.7	11619.3	14407.6	15050.7	11977	12349.9	17492.7	16983.8	11336.4	14012	14679	11909.4	14981.7	13250.9	15134.7	14203.7	12087.7	14036.3	13183.4	16532.9
POS	POS_261.1444_2.9438	261.144	2.9438	Glycerol tripropanoate	83.1	C12H20O6	Lipids and lipid-like molecules	Glycerolipids	HMDB0032857	NA	NA	NA	2840.43	2465.88	3184.15	2218.61	2831.72	2631.42	2772.48	2213.75	2146.77	2458.01	1539.87	1860.56	2785.12	2175.25	1984.36	1501.18	2906.14	2057.9	1934.87	2560.97	2718.14	1862.49	1640.58	1615.68	3303.06	2740.46	2500.9	2621.95	2731.44	2081.46	3061.01	4620.69	2007	2312.55	2287.43	1984.32	2594.99
POS	POS_76.0386_3.1652	76.0386	3.16518	Glycine	87.9	C2H5NO2	Organic acids and derivatives	Carboxylic acids and derivatives	HMDB0000123	C00037	map00120(Primary bile acid biosynthesis);map00230(Purine metabolism);map00260(Glycine, serine and threonine metabolism);map00310(Lysine degradation);map00440(Phosphonate and phosphinate metabolism);map00460(Cyanoamino acid metabolism);map00470(D-Amino acid metabolism);map00480(Glutathione metabolism);map00630(Glyoxylate and dicarboxylate metabolism);map00680(Methane metabolism);map00730(Thiamine …	Glycine;Acetohydroxamic Acid;Ethyl nitrite	7178.32	5507.21	3912.13	6548.8	4977.93	6063.82	5208.36	6164.26	4047.85	6496.46	6216.58	6857.08	5248.53	3125.91	2657.3	2896.66	2993.36	5345.08	2970.3	2885.4	4135.35	3056.64	3100.28	2793.69	1655.75	1982.41	1490.93	1926.49	1427.02	1437.43	1039.48	1537.12	1628.21	905.564	1666.66	2563.48	3960.9
NEG	NEG_464.3121_5.8474	464.312	5.84738	Glycocholic acid	73.7	C26H43NO6	Lipids and lipid-like molecules	Sterol Lipids	HMDB0000138	C01921	map00120(Primary bile acid biosynthesis);map00121(Secondary bile acid biosynthesis);map01100(Metabolic pathways);map04976(Bile secretion);map04979(Cholesterol metabolism)	TetraHCA	21073.9	20886.8	17649.4	19748.1	14816.4	17496.4	16491.4	22731.5	25367.2	17541.7	13516.1	17812.8	21673.6	24545.6	20376.8	19519.6	14523.9	14767.7	19261.9	17058.5	22721.3	23163.9	22872.6	15593.9	27874.5	24828.9	26969	27149.2	19923.2	19781.7	20779.7	15617.5	33425.9	27548	21453.2	30486.6	19671.8
NEG	NEG_464.313_7.1256	464.313	7.12562	Glycocholic acid	72.4	C26H43NO6	Lipids and lipid-like molecules	Sterol Lipids	HMDB0000138	C01921	map00120(Primary bile acid biosynthesis);map00121(Secondary bile acid biosynthesis);map01100(Metabolic pathways);map04976(Bile secretion);map04979(Cholesterol metabolism)	TetraHCA;5,8-Epoxy-5,8-dihydro-3-hydroxy-8'-apo-b,y-carotenal;beta-Citraurin epoxide	38682.5	39543.6	33166.8	41992.1	61116	40357.6	42771.8	34073.9	43583.7	41288.8	33669.2	31940.9	42913.6	37516.8	28287	24431.5	40438	71275.2	48416.9	30122.9	107762	47652.3	28171.5	42082.4	36967.8	39754.6	17975.7	26798.3	41374.2	95488.4	32187.3	60504.9	40604.3	52235	31881.6	177047	43669.3
NEG	NEG_448.3064_3.8876	448.306	3.88758	Glycodeoxycholic acid	90.3	C26H43NO5	Lipids and lipid-like molecules	Sterol Lipids	HMDB0000631	C05464	NA	Deoxycholic acid glycine conjugate;Chenodeoxycholic acid glycine conjugate;Glycoursodeoxycholic acid;Chenodeoxyglycocholic acid;Latanoprost	95437.3	262160	224817	327481	308561	360463	295537	415274	410265	242103	585391	547956	373971	840589	348695	176004	435698	952859	452414	652936	362977	795077	960544	514828	88075.2	181257	57433.9	32901.2	72766.6	300650	52958.4	50403.3	76377.4	346117	76177.2	141352	302936
NEG	NEG_72.9932_9.5314	72.9932	9.53142	Glyoxylic acid	72.5	C2H2O3	Organic acids and derivatives	Carboxylic acids and derivatives	HMDB0000119	C00048	map00230(Purine metabolism);map00232(Caffeine metabolism);map00260(Glycine, serine and threonine metabolism);map00330(Arginine and proline metabolism);map00625(Chloroalkane and chloroalkene degradation);map00630(Glyoxylate and dicarboxylate metabolism);map00660(C5-Branched dibasic acid metabolism);map00680(Methane metabolism);map00720(Carbon fixation pathways in prokaryotes);map01100(Metabolic pa…	NA	6413.04	8103.84	5643.74	6698.11	6566.89	8769.72	6448.68	6117.6	5713.83	7088.91	9161.87	6342.87	6299.78	6008.77	6257.57	6956.75	6382.22	7324.44	7222.23	8540.45	5867.27	8599.75	8342.8	6898.48	8055.16	9702.86	7814.39	7895.32	8277.97	9413.21	9402.9	6834.62	5607.6	9695.41	7291.01	7599.31	8134.83
NEG	NEG_223.1696_5.703	223.17	5.70298	Goshuyic acid	72.9	C14H24O2	Lipids and lipid-like molecules	Fatty Acyls	HMDB0039129	NA	NA	5,8-Tetradecadienoic acid;Linalyl isobutyrate;Linalyl butyrate;Ethyl (2E,6Z)-dodecadienoate;alpha-Terpineol butanoate;Isobornyl isobutyrate;Terpinyl isobutyrate;Allyl undecylenate;2-Propenyl cyclohexanepentanoate;Bornyl butyrate;Neryl butyrate;Geranyl 2-methylpropanoate;Goshuyic acid;Pregnanetriol;3-Methyl-5-pentyl-2-furanundecanoic acid;Isolinderanolide	3005.86	8478.47	4693.21	4348.44	5974.47	3581.51	4285.05	3971.44	6007.47	3108.13	4167.12	3658.48	3891.33	4919.49	12249.8	5758.98	9912.53	9610.21	15802.4	4913.12	8547.33	8159.53	6019.47	5322.73	6493.21	9143.33	8925.32	10410.7	7617.14	8041.87	4281.28	5240.75	7811.84	5453.92	9017.18	4427.28	5114.12
NEG	NEG_243.0661_3.8409	243.066	3.8409	Graveolone	71	C14H12O4	Phenylpropanoids and polyketides	Coumarins and derivatives	HMDB0033735	NA	NA	3,3',4'5-Tetrahydroxystilbene;Suberenone;(2E,11Z)-Wyerone acid;Graveolone;9,10-Dihydro-2,3,5,7-Phenanthrenetetrol;(R)-Apiumetin;Eriobofuran	5213.13	5012.67	4644.61	6788.4	7622.71	4553.23	5810.83	4882.8	6046.83	5048.42	6396.68	5478.12	5393.98	5155.89	4623.43	5641.73	7190.53	6087.42	4020.23	4455.08	7492	4899.35	3692.83	4409.26	4284.73	3960.3	2941.1	4754.17	3628.64	4456.36	4033.03	6469.67	4596.05	3437.92	3617.77	5215.16	4607.21
POS	POS_886.6094_7.957	886.609	7.95704	HemiBMP 42:4; HemiBMP(12:0/14:1/16:3)	79	C48H85O11P	Lipids and lipid-like molecules	Glycerophospholipids	NA	NA	NA	3-O-Sulfogalactosylceramide (d18:1/22:0)	7468.48	6701.16	9067.84	14091.4	7464.65	4950.01	6660.77	7341.68	2727.43	7576.97	6837.17	7651.12	7871.83	8277.67	9202.93	7261.17	5335.52	7155.22	7941.76	8749.71	5289.01	7572.86	7097.29	9663.93	8163.77	6754.54	6796.79	6524.19	7660.55	7344.09	7430.98	5737.01	6460.66	9284.89	7919.14	4972.92	7527.47
POS	POS_918.6727_7.3132	918.673	7.3132	HemiBMP 44:2; HemiBMP(14:1/14:1/16:0)	72	C50H93O11P	Lipids and lipid-like molecules	Glycerophospholipids	NA	NA	NA	3-O-Sulfogalactosylceramide (d18:1/26:1(17Z));PC(o-22:1(13Z)/22:3(10Z,13Z,16Z));PC(o-22:2(13Z,16Z)/22:2(13Z,16Z));PC(o-24:0/20:4(8Z,11Z,14Z,17Z))	2904.58	2463.91	3754.08	3158.37	2681.33	2953.93	2852.62	3197.83	2729.67	1618.4	2513.94	1957.84	3522.08	3728.94	3296.5	3905.51	3123.25	3491.76	3313.32	3377.1	3457.55	2568.21	2597.36	2342.34	1595.13	1950.01	2233.92	2379.36	1991.85	1712.25	1377.57	2135.23	2494.4	3101.46	1461.41	2227.31	2814.93
POS	POS_916.6577_8.2855	916.658	8.28548	HemiBMP 44:3; HemiBMP(12:0/16:1/16:2)	84	C50H91O11P	Lipids and lipid-like molecules	Glycerophospholipids	NA	NA	NA	PC(o-22:2(13Z,16Z)/22:3(10Z,13Z,16Z))	52712.8	43097.6	68910.3	115911	47981.3	31216.5	50919.7	50675.9	32587.1	44130.1	52026.8	51898.5	52449.2	61090.9	58446.9	42869	41504.5	48354.9	53320.4	59729.8	26576.4	45465.2	44581.1	50586.3	54214.2	28359.7	46358.9	43688.6	58817.6	43550.8	47201.2	30859.2	45254.6	62844	51948.2	16839.6	50262.5
POS	POS_912.6267_8.0904	912.627	8.09037	HemiBMP 44:5; HemiBMP(12:0/16:2/16:3)	84.6	C50H87O11P	Lipids and lipid-like molecules	Glycerophospholipids	NA	NA	NA	3-O-Sulfogalactosylceramide (d18:1/24:1(15Z))	87723.1	71503.1	113956	197091	81691.6	47751.9	78551.5	82773.2	53413.2	70185	79134.6	87016.7	83605.4	93252.9	97307.4	69418.5	68343	75235.5	84589.7	91825.6	43333.7	67379.7	67128.2	84644	90057.6	45157.7	75897.9	68432.8	94710.6	74221.3	73378.2	53020.7	72779.9	101686	81588.8	25807.1	78526.5
POS	POS_910.6099_7.5794	910.61	7.57937	HemiBMP 44:6; HemiBMP(12:0/16:3/16:3)	75.3	C50H85O11P	Lipids and lipid-like molecules	Glycerophospholipids	NA	NA	NA	NA	4018.08	5854.06	4654.86	10813.5	6351.39	5218.07	6390.57	5433.91	3509.53	3724.34	3418.69	3677	6163.74	4566.62	7754.09	6413.01	6080.49	5025.07	5332.64	7547.86	4393.17	6334.05	4877.38	7051.78	4317.25	4463.02	7020.19	5119.65	6719.75	5469.81	2570.66	5277.43	2340.77	4374.12	7092.4	3676.54	4057.45
POS	POS_946.7034_8.5388	946.703	8.53883	HemiBMP 46:2; HemiBMP(14:0/14:1/18:1)	81.7	C52H97O11P	Lipids and lipid-like molecules	Glycerophospholipids	NA	NA	NA	NA	32231.1	30074.3	44615.5	67267	33067	21502.6	32687.7	30477.4	21947.9	32869.2	32547	31959.8	37478.2	44389.8	42880.9	30014.9	30072	37325.2	41201.6	36001.6	24861.7	34685	35819.2	44793.7	39084.6	32715.6	36769.7	44485.6	44764.4	43083.2	31822.6	49860.1	34795.8	48126.1	36521.1	56781.3	36610.6
NEG	NEG_1035.7716_4.6891	1035.77	4.68914	HemiBMP 54:4; HemiBMP(14:0/18:3/22:1)	73.2	C60H109O11P	Lipids and lipid-like molecules	Glycerophospholipids	NA	NA	NA	NA	3569.71	2631.03	3790.85	2243.57	5344.05	2239.43	2545.48	3369.21	5584.83	2955.62	2743.12	2634.17	2309.21	1856.7	2916.36	11020.7	2040.56	4351.27	2003.37	1367.32	7430.86	1108.87	1752.87	2963.64	1620.14	1357.41	3939.57	1548.83	2101.83	1368.1	1583.54	3671.39	3501.3	3059.04	2053.88	2680.29	1872.78
POS	POS_1048.7362_8.2504	1048.74	8.25042	HemiBMP 54:7; HemiBMP(16:2/16:2/22:3)	77.1	C60H103O11P	Lipids and lipid-like molecules	Glycerophospholipids	NA	NA	NA	NA	17226.6	14164.7	20901.7	32562.4	16612.5	11911	16440.9	15441.9	11983.2	14411.4	18578.4	16813.9	16995.3	21461	20246.8	19498.8	15089.7	16273.1	18260.5	16961.1	10712	16200.7	14838	16103.9	19718.6	12394.5	15581.4	17555.3	20113.3	16803.3	15630.4	12963.4	16803	19876.2	19189.6	11922.4	20158.6
POS	POS_1044.7056_8.0555	1044.71	8.0555	HemiBMP 54:9; HemiBMP(18:3/18:3/18:3)	85.4	C60H99O11P	Lipids and lipid-like molecules	Glycerophospholipids	NA	NA	NA	NA	57825.9	49053.7	72132.9	124399	55639.6	32854.9	54497.6	53817.1	35894.2	48360.1	51522.2	55280.3	57132.8	63592.8	66636.7	51031.5	44755.4	52693.8	58625.2	59116.4	31956.9	50108.2	46265.2	53929.7	58372.7	36045	51096	54166.8	67622.6	50578.1	48443	39215.2	52608.9	70900.1	57454.8	23322.7	55852
NEG	NEG_129.0918_3.3934	129.092	3.39338	Heptanoic acid	79.8	C7H14O2	Lipids and lipid-like molecules	Fatty Acyls	HMDB0000666	C17714	NA	Heptanoic acid;Ethyl isovalerate;Butyl propionate;Isopentyl acetate;2-Methylhexanoic acid;5-Methylhexanoic acid;(Â±)-2-Pentanol acetate;cis- and trans-2-Isopropyl-4-methyl-1,3-dioxolane;Hexyl formate;Ethyl 2-methylbutyrate;2-Methylbutyl acetate;2-Methylpropyl propanoate;Methyl hexanoate;Propyl 2-methylpropanoate;Methyl (Â±)-2-methylpentanoate;Methyl 4-methylpentanoate;Isopropyl 2-methylpropanoate…	6890.52	7384.26	6771.59	4328.98	6190.45	6315.29	6542.95	5775	5605.71	3759.68	4820.28	4808.78	6870.92	9008.37	5199.81	4294.85	5575.16	3913.16	4922.12	7093.57	4033.44	4512.03	5386.27	5854.57	4337.96	4437.1	4840.93	4161.08	3760.32	4299.38	5589.69	4791.42	4332.33	3992.66	4448.29	4262.63	5363.87
NEG	NEG_285.2063_4.2519	285.206	4.25193	Hexadecanedioic acid	84.8	C16H30O4	Lipids and lipid-like molecules	Fatty Acyls	HMDB0000672	C19615	map00073(Cutin, suberine and wax biosynthesis);map01100(Metabolic pathways)	Hexadecanedioic acid;16-Hydroxy-10-oxohexadecanoic acid;2,2,4-Trimethyl-1,3-pentadienol diisobutyrate	58171.2	31709.3	48304.3	30269.9	50615.6	96081.3	93588.7	32034.9	41518.8	51889.5	56297.6	53590.1	85910	31726.4	31392.6	62179	31559.7	41354.6	39047.4	33845.9	11721.1	54573.2	71130.6	55348.6	30789.9	56374	32984.3	39854.7	33078	33457.6	33555.2	34047.6	32054.9	31749.7	82675.8	30409.1	49386.6
NEG	NEG_285.2063_4.8014	285.206	4.80137	Hexadecanedioic acid	90.5	C16H30O4	Lipids and lipid-like molecules	Fatty Acyls	HMDB0000672	C19615	map00073(Cutin, suberine and wax biosynthesis);map01100(Metabolic pathways)	Hexadecanedioic acid;16-Hydroxy-10-oxohexadecanoic acid;2,2,4-Trimethyl-1,3-pentadienol diisobutyrate	22668.4	22217.6	30116.1	29597.3	26870.3	29336.9	25748.5	31847.5	29213.5	31268.6	23555.8	25263.1	21292.8	27539	23403.2	29136.6	21925.8	29087.5	26951.7	37955.3	44550.2	35216.5	28103.7	28790.9	26055.1	24864.2	21213.2	30473.1	18171.1	25633.4	23047.9	25732.3	34035.3	25277.9	22008.4	23015.5	24972.6
NEG	NEG_341.2684_6.0615	341.268	6.06153	Hexadecanedioic acid, 3,3,14,14-tetramethyl-	87.4	C20H38O4	NA	NA	NA	NA	NA	NA	11175.7	10836.6	13287.3	13705.5	12501	11639.8	10091.2	12705.6	13562.1	13791.4	8959.77	8766.99	9367.35	11177.9	11293.8	12963.5	11073.2	10774.2	9665.76	9757.22	13057.2	12158.3	11514.7	9286.99	9608.38	10088.9	12423.4	10673.8	9216.71	10738.3	9616.93	10140.4	11662.6	10446.3	9451.43	11359.6	10266.5
NEG	NEG_341.2684_6.3863	341.268	6.38627	Hexadecanedioic acid, 3,3,14,14-tetramethyl-	81.6	C20H38O4	NA	NA	NA	NA	NA	NA	14845.3	19591.8	21183.6	23019.8	39476.6	36572.4	19038.7	22789.5	21254.9	28486.5	19685.2	18133.6	14142.2	17701.8	18730.2	28111.1	17357.3	21600.3	38221.7	19912.3	36021.8	16756.8	19076.9	17253.4	12615.9	15234.9	42151.7	16999	13777.9	20093.6	17467.7	16096.3	34454.7	15190	21362.8	20223.6	17310.4
POS	POS_283.1743_3.127	283.174	3.12704	Hexaethylene glycol	85	C12H26O7	NA	NA	NA	NA	NA	Hexaethylene glycol	2703.78	2618.74	2642.05	4210.55	2183.56	2483.14	2539.07	2393.06	1552.1	2360.73	2092.28	3658.18	2375.93	2255.1	2955.84	2364.23	1901.3	2938.72	2104.06	1906.42	1679.46	2179.91	2350.57	2533.15	7127.49	15342	19020.1	20364.6	5857.74	11692.4	16367.3	13091.9	21170.8	18979.6	10038.7	13254.8	6401.78
POS	POS_300.2006_3.1277	300.201	3.1277	Hexaethylene glycol	79.4	C12H26O7	NA	NA	NA	NA	NA	Hexaethylene glycol	658.526	903.845	1104.61	1305.45	829.278	697.302	1207.14	1065.48	533.929	1073.11	775.39	1233.87	942.268	1249.16	1071.32	953.941	568.173	1005.49	748.269	781.88	732.217	898.176	834.707	754.555	2386.65	5574.55	6442.59	7078.2	2321.33	4298.41	5209.55	4543.15	6947.74	6193.19	2770.93	4719.41	2044.89
NEG	NEG_178.0515_3.0844	178.052	3.08437	Hippuric acid	88	C9H9NO3	Benzenoids	Benzene and substituted derivatives	HMDB0000714	C01586	NA	Hippuric acid;3-Succinoylpyridine;Adrenochrome;Methyl n-formylanthranilate;1-(4-Methoxyphenyl)-2-nitroethylene;Umbelliferone;3 Hydroxycoumarin	1.41024e+06	1.06478e+06	1.02933e+06	1.20606e+06	1.26415e+06	1.31198e+06	1.13823e+06	1.19985e+06	1.06718e+06	1.36349e+06	1.17392e+06	1.23545e+06	1.63033e+06	1.29213e+06	1.30982e+06	1.13473e+06	1.50769e+06	1.2066e+06	982692	1.20934e+06	1.3589e+06	1.257e+06	1.18457e+06	1.25197e+06	1.07293e+06	817756	589849	772407	696239	1.00817e+06	693946	947263	682272	773830	778386	905967	1.03673e+06
POS	POS_180.0649_3.0798	180.065	3.07985	Hippuric acid	79.9	C9H9NO3	Benzenoids	Benzene and substituted derivatives	HMDB0000714	C01586	NA	Hippuric acid;3-Succinoylpyridine;Adrenochrome;Methyl n-formylanthranilate;1-(4-Methoxyphenyl)-2-nitroethylene;Umbelliferone;3 Hydroxycoumarin	41638.5	31603.3	27600.1	37833.2	35064.7	38340.4	32607.6	34685.1	28564	41471.5	36218.2	40738.8	52073.1	33114.2	33402.3	30582.5	41003.7	27037.8	24407.2	32272.6	36091.8	30566.4	30785.6	34126.4	27004	20657	13268.6	17166.1	17994.2	24948.5	13522.4	23935.8	14708.8	17588.9	17282.5	20830	31897.8
POS	POS_222.1119_0.7202	222.112	0.720217	Hydrocotarnine	71.1	C12H15NO3	Organoheterocyclic compounds	Tetrahydroisoquinolines	HMDB0033701	C13534	NA	Metaxalone;Carbofuran;Hydrocotarnine;Ecgonine methyl ester;Neotussilagine;Anofinic acid;7-Ethoxy-4-methyl-2H-1-benzopyran-2-one	1748.25	1515.92	2456.96	650.265	3302.57	1860.05	1574.29	2954.15	2402.81	674.07	2120.01	1330.31	1337.18	1180.67	1567.9	516.582	2302.6	2960.37	1896.05	1688.31	1092.57	1043.78	1744.77	2787.5	1299.44	1517.4	1764.83	1707.09	1635.2	1537.57	1418.39	1081.1	2202.65	1509.12	1914.04	1282.15	2134.82
POS	POS_245.1488_1.5778	245.149	1.57778	Hydroxyprolyl-Isoleucine	73.6	C11H20N2O4	Organic acids and derivatives	Carboxylic acids and derivatives	HMDB0028866	NA	NA	Hydroxyprolyl-Isoleucine;Hydroxyprolyl-Leucine;Isoleucyl-Hydroxyproline;Leucyl-Hydroxyproline;2-Amino-3,4,8-trimethyl-3H-imidazo[4,5-f]quinoxaline;2-Amino-1,7,9-trimethylimidazo[4,5-g]quinoxaline	2107.25	2115.27	664.572	1514.58	1716	1754.82	1619.98	2021.31	1778.15	1701.76	1284.07	1715.38	1850.78	1626.74	974.435	1794.97	2038.54	1360.25	1817.76	1404.24	1743.91	1521.54	804.165	1232.98	1798.23	1614.91	923.363	2159.51	1688.69	1264.44	1357.73	1824.91	1792.22	1867.36	1565.5	1246.14	1594.13
POS	POS_137.0451_2.8631	137.045	2.8631	Hypoxanthine	83	C5H4N4O	Organoheterocyclic compounds	Imidazopyrimidines	HMDB0000157	C00262	map00230(Purine metabolism);map01100(Metabolic pathways);map01232(Nucleotide metabolism)	NA	1741.91	1904.06	30.1855	596.343	1996.37	2711.12	645.97	222.829	69.5814	1247.11	17.9507	12.7533	3168.9	890.699	22.9956	650.48	542.905	941.631	1178.52	1863.24	7451.71	17.8923	3178.88	40.8556	45.2634	91.1216	16.6078	19.4372	25.3986	116.811	35.0879	4864.07	30.4356	40.2609	27.9761	12.0977	1320.42
POS	POS_318.1816_3.2937	318.182	3.29372	Ile-Trp	84.8	C17H23N3O3	Organic acids and derivatives	Carboxylic acids and derivatives	HMDB0028918	NA	NA	Isoleucyl-Tryptophan;Leucyl-Tryptophan;Tryptophyl-Isoleucine;Tryptophyl-Leucine	2170.82	2177.19	1091.02	3336.58	2552.7	1864.04	1521.15	1097.49	1228.61	1323.23	1182.83	2532.63	2801.57	2198.62	2816.28	1595.01	2152.29	2131.44	3032.02	2764.38	2389.47	1304.53	1636.69	2399.5	2156.32	2179.9	2605.23	3494.55	2930.82	1761.52	2110.36	2227.4	3433.53	4064.39	3066	2564.33	3079.9
POS	POS_119.0849_4.7558	119.085	4.75575	Indane	86.1	C9H10	Benzenoids	Indanes	HMDB0059837	NA	NA	Indane;alpha-Methylstyrene	14884.6	17862.2	21140.4	17172.1	21968.4	21659.1	17491	21958.2	20564.4	25181.8	15770.9	24929.8	21097.9	23854.9	19080.8	29055.4	20401.4	17498.1	18281.9	22756.5	17754.2	20386.4	15979.4	18027.8	27530.1	18650.1	19738.9	25461.9	27273.8	20974	20026.4	20167.4	31188.6	20735.3	21322.1	25240	50925.6
NEG	NEG_116.0504_3.0824	116.05	3.08243	Indole	86.1	C8H7N	Organoheterocyclic compounds	Indoles and derivatives	HMDB0000738	C00463	map00380(Tryptophan metabolism);map00400(Phenylalanine, tyrosine and tryptophan biosynthesis);map00402(Benzoxazinoid biosynthesis);map00999(Biosynthesis of various plant secondary metabolites);map01100(Metabolic pathways);map01110(Biosynthesis of secondary metabolites);map04974(Protein digestion and absorption)	N-Hydroxy-1-aminonaphthalene;Indoleacetaldehyde;Cysteinyl-Glutamine;Cysteinyl-Gamma-glutamate;Glutaminyl-Cysteine;Gamma-glutamyl-Cysteine	4395.76	4604.03	3429.05	5013.67	3869.1	4758.33	3836.51	4673.21	3997.51	4183.54	3358.78	4356.79	3247.8	3974.9	3174.33	4406.61	5004.53	4576.28	5128.12	4131.73	2853.1	4339.84	3182.75	4133.12	4842	6460.03	6410.66	6734.09	5566.05	4895.76	7345.46	6292.11	5649.98	4974.9	4872.43	5826.31	4415.05
NEG	NEG_160.0402_3.1795	160.04	3.17945	Indole-2-carboxylic acid	89.8	C9H7NO2	Organoheterocyclic compounds	Indoles and derivatives	HMDB0002285	NA	NA	2-Indolecarboxylic acid;Indole-3-carboxylic acid;4,6-Dihydroxyquinoline;3-Formyl-6-hydroxyindole;Quinoline-4,8-diol	7614.29	6368.42	18333.8	2787.46	6569.04	4193.48	12081.3	6195.02	3611.64	7293.8	4979.46	4809.85	19857.7	14195.3	24506.9	6387.95	15685.7	7212.52	20614.1	18832.8	13468.9	7356.2	16493.7	17325.1	29064.4	13586.8	17153.6	14253.8	11759.1	30081.8	29074.6	28147.4	6373.39	18395.8	16013.8	18949.5	11730.5
NEG	NEG_239.9975_3.1759	239.997	3.17588	Indole-3-carboxilic acid-O-sulphate	74.9	C9H7NO5S	Organoheterocyclic compounds	Indoles and derivatives	HMDB0060002	NA	NA	Indole-3-carboxilic acid-O-sulphate	47719.7	33885.2	90913.6	11792.3	39730.2	23228.6	46963.3	36274.1	22237.4	40541.2	25330.5	24518.2	142554	103598	192578	34750.4	110459	37373.9	115214	137349	91365.2	39694.2	115619	119979	215253	91644.8	109468	40644.9	74899.2	163849	175758	209777	37480.4	142329	111302	85350.5	73097.8
POS	POS_146.0592_3.0761	146.059	3.07613	Indole-3-carboxyaldehyde	89.2	C9H7NO	Organoheterocyclic compounds	Indoles and derivatives	HMDB0029737	C08493	NA	1H-Indole-3-carboxaldehyde	7479.46	8145.87	7588.76	8041.69	6911.85	8522.73	7257.75	7052.2	9908.05	8318.34	6327.11	7734.76	7435.1	6909.98	7225.16	7152.96	7974.69	6600.28	7368.82	7859.15	5342.13	8903.05	7313.14	8568.76	8331.41	10200.2	7486.58	8206.21	7748.62	7184.77	9476.22	7839.43	6814.31	8255.68	10142.5	8491.09	7534.68
POS	POS_177.1015_2.9753	177.102	2.97532	Indoleacetaldehyde	80.4	C10H9NO	Organoheterocyclic compounds	Indoles and derivatives	HMDB0001190	C00637	map00380(Tryptophan metabolism);map01100(Metabolic pathways)	Serotonin;Cotinine;N-Hydroxy-1-aminonaphthalene;Indoleacetaldehyde	6762.73	9407.41	3348.96	6053.86	7516.31	6603.24	6506.96	4564.57	4492.49	6449.64	4958.93	5769.43	9395.4	7050.66	7464.45	5607.29	3491.7	16931.4	10128.3	5350.92	19197.6	4460.89	6878.87	3584.01	1087.54	1351.82	1575.53	4993.15	2899.3	17435.2	1676.69	19884.9	1794.91	3094.73	1081.24	13275.6	9194.29
NEG	NEG_212.0021_3.2389	212.002	3.2389	Indoxyl sulfate	94.4	C8H7NO4S	Organic acids and derivatives	Organic sulfuric acids and derivatives	HMDB0000682	NA	NA	Indoxyl sulfate	30498.4	16524.3	16533.4	29633.7	17547.1	26522.2	20361.4	19136.2	23631.6	24085.5	18590	19813.8	28194.2	17119.1	16521.9	26614.2	21292.3	25663.6	20375.3	13996.6	25822.2	25301.6	16532.6	18254.6	15876	16337.3	13829.3	19648.7	13983	16004	13458.4	16092.6	16969.5	12899.3	20446.2	13301.7	18635.6
NEG	NEG_267.0729_0.9823	267.073	0.9823	Inosine	93.2	C10H12N4O5	Nucleosides, nucleotides, and analogues	Purine nucleosides	HMDB0000195	C00294	map00230(Purine metabolism);map01100(Metabolic pathways);map01232(Nucleotide metabolism);map02010(ABC transporters)	3-Deoxy-D-glycero-D-galacto-2-nonulosonic acid;Inosine;Allopurinol riboside;Arabinosylhypoxanthine;Estriol-16-Glucuronide;Estriol-17-glucuronide;Estriol-3-glucuronide;15-Hydroxynorandrostene-3,17-dione glucuronide;16-alpha,17-beta-estriol 17-beta-D-glucuronide;4-Hydroxy-5-(3',4'-dihydroxyphenyl)-valeric acid-O-glucuronide;4-Hydroxy-5-(3',5'-dihydroxyphenyl)-valeric acid-O-glucuronide	4048.01	5386.67	2501.68	2670.65	4686.57	5920.28	3421.18	1023.29	1187.25	2671.36	2414.09	1132.44	5311.01	2589.72	965.069	2595.03	1990.58	2626.38	3631.02	3556.67	20355.2	1034.3	8020.48	1524.28	1315.95	1781.23	1100.31	2230.26	1411.23	935.862	2325.06	8119.76	1292.39	1143.64	1067.25	1357.49	3033.09
NEG	NEG_267.073_2.8727	267.073	2.87265	Inosine	94.6	C10H12N4O5	Nucleosides, nucleotides, and analogues	Purine nucleosides	HMDB0000195	C00294	map00230(Purine metabolism);map01100(Metabolic pathways);map01232(Nucleotide metabolism);map02010(ABC transporters)	3-Deoxy-D-glycero-D-galacto-2-nonulosonic acid;Inosine;Allopurinol riboside;Arabinosylhypoxanthine;Mono-(3-carboxypropyl) phthalate	6812.76	9105.42	204.074	2419	8142.75	9951.18	4072.46	1009.04	465.022	4441.8	263.021	250.712	10924.8	5332.55	251.224	2972.88	3116.04	4330.47	5516.27	6969.94	45577.8	200.797	12256.6	234.266	282.527	498.154	275.432	293.879	351.36	614.426	335.472	20984.2	264.811	266.257	299.199	294.663	4680.2
POS	POS_307.0363_0.9239	307.036	0.923917	Inosine	71.3	C10H12N4O5	Nucleosides, nucleotides, and analogues	Purine nucleosides	HMDB0000195	C00294	map00230(Purine metabolism);map01100(Metabolic pathways);map01232(Nucleotide metabolism);map02010(ABC transporters)	Pelargonidin;DHAP(6:0);Homolanthionine;Formononetin;Trigraecum;8-Hydroxy-1-methoxy-3-methylanthraquinone;Isoformononetin;1,3-Dimethoxyanthraquinone	2155.45	2220.93	1995.73	1721.23	1823.27	2040.17	2126.6	1821.01	1373.08	1792.34	1465.97	1971.71	2050.31	2380.6	1627.72	2009.56	1904.46	2180.24	2361.94	1801.07	2499.02	2101.25	2866.69	2375.77	2327.13	2790.4	2492.98	2561.71	3139.64	2131.7	2720.6	2719.26	2484.54	2280.1	2380.83	1878.87	2167.7
NEG	NEG_87.045_2.9683	87.045	2.9683	Isobutyric acid	85.8	C4H8O2	Organic acids and derivatives	Carboxylic acids and derivatives	HMDB0001873	C02632	map01100(Metabolic pathways);map01120(Microbial metabolism in diverse environments);map01220(Degradation of aromatic compounds);map04974(Protein digestion and absorption)	Butyric acid;Isobutyric acid;Acetoin;Methyl propionate;Ethyl acetate;1-Hydroxy-2-butanone;Propyl formate;Isopropyl formate;2-Hydroxy-3-methylpentanoic acid;(5R)-5-Hydroxyhexanoic acid;5-Hydroxyhexanoic acid;D-Leucic acid;Leucinic acid;Hydroxyisocaproic acid;2-Hydroxycaproic acid;2-Ethyl-2-Hydroxybutyric acid;(R)-3-Hydroxyhexanoic acid;6-Hydroxyhexanoic acid;2-Methyl-3-hydroxyvaleric acid;(+/-)-1-…	8883.13	14760.6	25303.7	12487.3	13430.5	19449.7	4457.21	12656.8	25121.1	19293.9	3689.45	3801.34	9213.21	16403.5	13711.9	12317.9	10929.4	5438.91	3485.09	14682.3	19060.3	18269.5	17640.6	2443.77	5475	8044.25	2881.32	6451.25	6068.03	6871.25	6764.08	16610.3	3641.04	9194.25	2294.45	15918.2	9759.4
POS	POS_653.3351_3.3271	653.335	3.32707	Isohernandezine	80.9	C39H44N2O7	Phenylpropanoids and polyketides	Tannins	NA	NA	NA	Remikiren	3183.76	3639.55	4250.7	4357.05	3793.1	2584.38	4270.87	2935.88	2996.61	3077.51	3102.27	3434.7	3095.06	3981.74	4277.97	2995.23	3133.98	3251.5	4124.64	3213.3	2608.35	4021.62	3299.02	3176.52	5043.09	4800.19	4114.34	5108.15	6512.03	5235.09	4514.68	4715.41	4797.07	4653.1	4358.36	4887.36	3537.26
NEG	NEG_187.042_1.0157	187.042	1.01568	Isoplumbagin	70.7	C11H8O3	Benzenoids	Naphthalenes	HMDB0035291	NA	NA	NA	1758.36	2959.95	19050.5	7967.11	3184.42	4988.3	9936.18	2451.36	4157.66	9724.6	13994.6	11865.4	711.339	1072.3	2279.3	3101.35	1048.46	1268.98	1664.27	548.972	1549.39	11087	761.307	605.375	1952.68	2840.74	5782.31	18286.7	2755.81	3554.29	1747.49	8000.03	5419.62	1327.63	3025.04	8919.39	5992.43
POS	POS_160.1325_1.0044	160.133	1.00443	Isopropyl tiglate	74.2	C8H14O2	Lipids and lipid-like molecules	Fatty Acyls	HMDB0037624	NA	NA	N-lactoyl-Leucine;L-Acetylcarnitine	1410.87	1320.05	2664.36	999.445	1111.19	1277.84	1432.91	969.358	1355.83	1223.05	1192.53	1216.73	754.829	984.934	1290.1	856.353	1401.98	1414.21	1359.71	774.606	581.063	1408.73	1047.72	635.5	1337.35	1577.44	2208.7	1547.82	1349.27	1443.13	1340.12	1790.87	1834.25	1144.49	1075.66	2452.08	1533.25
NEG	NEG_383.2084_3.5024	383.208	3.50242	Isorhynchophylline	73.8	C22H28N2O4	Organoheterocyclic compounds	Indoles and derivatives	NA	NA	NA	20-Trihydroxy-leukotriene-B4;Cinnzeylanol;1,2-Di-(9Z,12Z-octadecadienoyl)-sn-glycero-3-phosphate	2164.62	1460.14	1500.29	2845.43	1698.11	1819.17	3251.49	2228.15	2185.09	2978.06	2380.75	2067.91	1371.29	1499.37	741.811	735.64	1169.95	1830.17	1146.8	1886.48	2495.24	917.046	1352.37	884.014	1153.23	1268.09	963.465	661.143	1204.17	1298.6	1302.88	1776.82	1154.66	1611.49	1633.11	1451.69	1488.42
NEG	NEG_164.0721_2.9583	164.072	2.95835	L-(-)-Phenylalanine	97.1	C9H11NO2	Organic acids and derivatives	Carboxylic acids and derivatives	NA	NA	NA	5-(3-Pyridyl)-2-hydroxytetrahydrofuran;L-Phenylalanine;3-Pyridinebutanoic acid;Benzocaine;Norsalsolinol;Gentiatibetine;Ethyl 2-aminobenzoate;Methyl N-methylanthranilate;Benzyl glycinate;4-Hydroxy-1-(3-pyridinyl)-1-butanone;Cinnamic acid;trans-Cinnamic acid;(E)-3-(2-Hydroxyphenyl)-2-propenal;Di-2-furanylmethane;1-Phenyl-1,2-propanedione;3,4-Dihydro-2H-1-benzopyran-2-one;(E)-3-(4-Hydroxyphenyl)-2-p…	163031	178038	200554	131977	163676	185000	189293	152807	194078	170829	134030	134271	144981	177191	147384	108381	155630	130425	159754	132018	118646	145291	124540	120653	145781	170909	145305	145933	141558	157781	201780	195551	158658	165286	174186	177711	127909
POS	POS_130.0492_0.8134	130.049	0.813358	L-5-Oxoproline	82.6	C5H7NO3	Organic acids and derivatives	Carboxylic acids and derivatives	HMDB0000267	C01879	map00480(Glutathione metabolism);map01100(Metabolic pathways)	(3R,5S)-1-pyrroline-3-hydroxy-5-carboxylic Acid;Pyroglutamic acid;Pyrrolidonecarboxylic acid;Pyrroline hydroxycarboxylic acid;N-Acryloylglycine;1-Pyrroline-4-hydroxy-2-carboxylate;5-Oxoprolinate;dimethadione;3-Furoic acid;2-Furoic acid;3-Hydroxy-2H-pyran-2-one;2,3-Dihydroxy-2,4-cyclopentadien-1-one	1376.14	1650.47	1412.77	1442.75	989.851	1988.26	1687.04	1617.13	1417.65	1414.66	1483.99	1698.78	930.951	1221.89	680.789	1466.13	1045.99	1474.11	1156.51	1450.6	1260.04	1690.12	1197.46	863.875	997.864	1794.63	1827.8	1851.55	1733.34	2275.18	1571.33	2173.67	1610.15	1714.45	1695.05	1482.26	1737.37
NEG	NEG_132.0303_0.8005	132.03	0.800517	L-Aspartic acid	84.5	C4H7NO4	Organic acids and derivatives	Carboxylic acids and derivatives	HMDB0000191	C00049	map00220(Arginine biosynthesis);map00250(Alanine, aspartate and glutamate metabolism);map00260(Glycine, serine and threonine metabolism);map00261(Monobactam biosynthesis);map00270(Cysteine and methionine metabolism);map00300(Lysine biosynthesis);map00340(Histidine metabolism);map00410(beta-Alanine metabolism);map00460(Cyanoamino acid metabolism);map00470(D-Amino acid metabolism);map00710(Carbon f…	1-deoxy-1-(N6-lysino)-D-fructose;L-Aspartic acid;D-Aspartic acid;Iminodiacetic acid;Fumaric acid;Maleic acid	2800.43	1557.87	2831.75	2978.05	2242.95	3299.49	2257.85	2255.11	2608.48	2214.02	2310.47	2731.35	1587	1900.44	1279.8	2688.1	1684.33	2112.17	2145.03	1406.56	1810.33	1530.28	1893.24	1818	2314.49	3839.46	3647.22	5014.26	3497.47	3345.87	2711.86	3723.15	2664	3431.33	2848.58	2946.24	2064.5
NEG	NEG_146.0458_0.817	146.046	0.816967	L-Glutamic acid	96	C5H9NO4	Organic acids and derivatives	Carboxylic acids and derivatives	HMDB0000148	C00025	map00220(Arginine biosynthesis);map00250(Alanine, aspartate and glutamate metabolism);map00330(Arginine and proline metabolism);map00332(Carbapenem biosynthesis);map00340(Histidine metabolism);map00430(Taurine and hypotaurine metabolism);map00470(D-Amino acid metabolism);map00480(Glutathione metabolism);map00524(Neomycin, kanamycin and gentamicin biosynthesis);map00630(Glyoxylate and dicarboxylat…	N-lactoyl-Glycine;L-Glutamic acid;N-Methyl-D-aspartic acid;N-Acetylserine;O-Acetylserine;D-Glutamic acid;L-4-Hydroxyglutamate semialdehyde;3-(Carboxymethylamino)propanoic acid;DL-Glutamate;Glutaconic acid;Citraconic acid;Mesaconic acid;Itaconic acid;Gamma-delta-Dioxovaleric acid;Methyl hydrogen fumarate;2-Hydroxyglutaric acid lactone;2,5-Dioxopentanoate;2-Pentendioate	11185.6	8594.38	11313	9775.79	8656.14	16866.1	9777.24	8941.13	12362.3	7657.3	13156.1	12641.9	8084.45	6885.9	7127.09	11154.5	8193.76	10784.2	6445.86	8160.14	7321.93	9229.21	6366.56	8066.72	10373	12171.5	11810	17530.4	12883.8	16200.6	11431.9	13724.6	12629.7	10758.7	10358.4	12875.5	10246.8
NEG	NEG_154.062_0.9543	154.062	0.9543	L-Histidine	81.1	C6H9N3O2	Organic acids and derivatives	Carboxylic acids and derivatives	HMDB0000177	C00135	map00340(Histidine metabolism);map00404(Staurosporine biosynthesis);map00410(beta-Alanine metabolism);map00470(D-Amino acid metabolism);map00970(Aminoacyl-tRNA biosynthesis);map01060(Biosynthesis of plant secondary metabolites);map01065(Biosynthesis of alkaloids derived from histidine and purine);map01100(Metabolic pathways);map01110(Biosynthesis of secondary metabolites);map01230(Biosynthesis of…	L-Histidine;L-2-Amino-3-(1-pyrazolyl)propanoic acid;Urocanic acid;Nicotinamide N-oxide;5-Oxo-2(5H)-isoxazolepropanenitrile;(E)-Urocanic acid;2-Aminonicotinic acid	11236.2	12598.3	9239.5	12520.6	9487.65	14270.2	12997.2	12620.9	12540.5	9789.84	10033.8	8999.58	12211.3	12068.4	9324.08	12018	12856.6	9938.14	9695.25	12839	11392.7	10115.5	9575.7	10083	11429.1	14182.1	10624.6	14276.8	14057.6	9569.54	16030.2	11058.1	11798.1	9580.76	13194.7	11820.7	11492.2
POS	POS_180.0987_0.9962	180.099	0.99625	L-Homophenylalanine	90.3	C10H13NO2	Organic acids and derivatives	Carboxylic acids and derivatives	NA	C17235	map00400(Phenylalanine, tyrosine and tryptophan biosynthesis);map00966(Glucosinolate biosynthesis);map01100(Metabolic pathways);map01110(Biosynthesis of secondary metabolites);map01210(2-Oxocarboxylic acid metabolism)	Tranexamic Acid;(S)-Homostachydrine;Glycyl-Serine;Serinyl-Glycine;L-4-Hydroxyglutamine	3346.78	4233.21	1292.21	1312.19	1768.01	3128.04	3746.51	3190.61	3314.48	1931.52	1592.59	1949.34	2260.09	2634.63	1342.02	1469.45	2888.27	3646.83	4440.44	2364.07	1897.33	2929.24	2811.36	2437.84	2208.09	5337.82	1205.27	940.301	3025.51	2929.19	4022.63	1972.99	4555.69	2350.74	3164.43	1919.65	2678.35
POS	POS_197.1268_3.138	197.127	3.13797	L-Homophenylalanine	75.8	C10H13NO2	Organic acids and derivatives	Carboxylic acids and derivatives	NA	C17235	map00400(Phenylalanine, tyrosine and tryptophan biosynthesis);map00966(Glucosinolate biosynthesis);map01100(Metabolic pathways);map01110(Biosynthesis of secondary metabolites);map01210(2-Oxocarboxylic acid metabolism)	2-Isopropyl-3,5-dimethoxy-6-methylpyrazine;L-alpha-Amino-1H-pyrrole-1-hexanoic acid;Ne,Ne dimethyllysine;2(N)-Methyl-norsalsolinol;(R)-Salsolinol;alpha-Methylphenylalanine;N-methylphenylalanine;Maltoxazine;3,5-Dimethylphenyl methylcarbamate;Ethyl N-methylanthranilate;1,2,3,4,5,6-Hexahydro-5-(1-hydroxyethylidene)-7H-cyclopenta[b]pyridin-7-one;2,3-Dihydro-5-(3-hydroxypropanoyl)-1H-pyrrolizine;3,4-M…	2901.73	4157.56	3183.93	2640.11	2684.94	3229.27	3377.37	3147.28	2983.62	2268.12	2926.03	3611.81	2448.71	3436.42	2311.38	2754.83	3714.48	2696.86	2809.06	2444.57	2745.15	2727.75	2082.04	2147	2816.49	3140.86	2546.21	2878.12	3169.4	1887.66	3372.48	2815.33	2143.94	2223.2	2511.37	2781.81	2826.05
POS	POS_209.0915_2.9467	209.092	2.94668	L-Kynurenine	91.7	C10H12N2O3	Organic oxygen compounds	Organooxygen compounds	HMDB0000684	C00328	map00380(Tryptophan metabolism);map01100(Metabolic pathways);map01240(Biosynthesis of cofactors);map05143(African trypanosomiasis)	L-Kynurenine;Formyl-5-hydroxykynurenamine;4-Aminobenzoyl-(beta)-alanine;Alanyl-Proline;Prolyl-Alanine;5-Hydroxyindoleacetic acid;xi-2,3-Dihydro-2-oxo-1H-indole-3-acetic acid;5-Phenyl-1,3-oxazinane-2,4-dione	7029.29	5536.36	6701.48	6054.2	7233.63	6246.91	6328.96	8530.48	5189.07	8025.45	5395.7	7847.25	5546.46	4980.6	4893.95	4050.43	7835.43	4777.53	5110.16	6551.37	6786.82	4145.69	5049.03	5906.55	6517.57	4980.41	4882.4	5264.39	6527.24	4907.18	6510.57	7379.36	4834.5	5760.24	7074.05	5558.64	6092.37
NEG	NEG_130.0877_1.6463	130.088	1.64632	L-Leucine	86.1	C6H13NO2	Organic acids and derivatives	Carboxylic acids and derivatives	HMDB0000687	C00123	map00280(Valine, leucine and isoleucine degradation);map00290(Valine, leucine and isoleucine biosynthesis);map00966(Glucosinolate biosynthesis);map00970(Aminoacyl-tRNA biosynthesis);map01060(Biosynthesis of plant secondary metabolites);map01065(Biosynthesis of alkaloids derived from histidine and purine);map01100(Metabolic pathways);map01110(Biosynthesis of secondary metabolites);map01210(2-Oxoca…	L-Isoleucine;L-Alloisoleucine;L-Leucine;L-Norleucine;Aminocaproic acid;Beta-Leucine;D-Leucine;3-Aminocaproic acid;(Â±)-erythro-Isoleucine;6-Deoxyfagomine;N-(2-Hydroxyethyl)-morpholine;N-methylvaline;3,3,5-triiodo-L-thyronine-beta-D-glucuronoside;Delta-Hexanolactone;Gamma-Caprolactone;trans-Hex-2-enoic acid;Allyl propionate;2-Methyl-4-pentenoic acid;2,3-Hexanedione;3,4-Hexanedione;3-Hexenoic acid;…	428942	497056	590304	423109	514036	530297	577367	513314	486727	375118	312342	294151	481927	528676	449832	308562	531123	464011	490298	590210	401138	466284	367628	313224	456078	209337	470253	495342	474353	470472	668640	295153	437071	127146	222245	442137	474268
POS	POS_184.0729_5.0523	184.073	5.05227	L-Leucine, methyl ester	83.4	C7H15NO2	Organic acids and derivatives	Carboxylic acids and derivatives	NA	NA	NA	Tryptophanol;(R)-Boschniakine;1-(2,3-Dihydro-1H-pyrrolizin-5-yl)-2-propen-1-one;3-[(5-Methyl-2-furanyl)methyl]-1H-pyrrole;3,4-Dihydro-4-[(5-methyl-2-furanyl)methylene]-2H-pyrrole;3-Dehydroxycarnitine	7151.37	8958.7	7879.42	8226.15	7244.46	9041.31	10229.6	12885.8	6419.84	8215.34	12840.9	9372.44	7573.08	7875.71	7098.98	7000.88	7306.83	6848.8	9203.95	7573.87	7430.6	7550.94	5143.51	6492.94	6967.99	11908.8	7562.71	12755.9	7317.31	9223.6	7031.45	5971.48	14038.7	13415.8	9106.35	9056.55	7105.92
NEG	NEG_130.0872_1.1141	130.087	1.11415	L-Norleucine	86.1	C6H13NO2	Organic acids and derivatives	Carboxylic acids and derivatives	HMDB0001645	C01933	NA	L-Isoleucine;L-Alloisoleucine;L-Leucine;L-Norleucine;Aminocaproic acid;Beta-Leucine;D-Leucine;3-Aminocaproic acid;(Â±)-erythro-Isoleucine;6-Deoxyfagomine;N-(2-Hydroxyethyl)-morpholine;N-methylvaline;3,3,5-triiodo-L-thyronine-beta-D-glucuronoside;Delta-Hexanolactone;Gamma-Caprolactone;trans-Hex-2-enoic acid;Allyl propionate;2-Methyl-4-pentenoic acid;2,3-Hexanedione;3,4-Hexanedione;3-Hexenoic acid;…	18146.2	21500.4	21376.2	23955.9	24048.9	23902.4	33376.1	25876.7	21095	20023.3	13033.1	18592.7	20225	21728.2	23781.4	16388.4	29501.9	18350.5	21592.7	25216.6	16902.4	15805.8	14912.9	19269	27209.2	19603.9	24459.9	20376.6	17454.5	21057	33248.9	23606.1	17443.4	21767.9	29278	18309.1	17295.8
POS	POS_218.1379_1.0415	218.138	1.04147	L-Propionylcarnitine	88	C10H19NO4	Lipids and lipid-like molecules	Fatty Acyls	HMDB0000824	C03017	NA	O-propanoyl-carnitine;Propionylcarnitine;cis-4-Decenedioic acid;cis-5-Decenedioic acid;5-Pentyltetrahydro-2-oxo-3-furancarboxylic acid;alpha-Carboxy-delta-nonalactone;(Â±)-Camphoric acid;(1R,2R,3S,1'R)-Nepetalinic acid;Matsutakic acid A	4705.22	5073.53	5038.33	6215.45	3547.33	5048.94	6266.05	4698.39	4280.14	5771.86	3688.69	5611.83	1082.75	1733.35	1281.74	1258.65	1331.09	912.366	819.929	909.664	1149.99	1348.48	1456.35	844.481	1178.03	1352.1	1377.94	1453.18	1089.74	2077.48	1149.28	2510.52	1210.57	1234.14	793.694	2223.93	3382.66
NEG	NEG_180.0666_1.0053	180.067	1.00528	L-Tyrosine	92.6	C9H11NO3	Organic acids and derivatives	Carboxylic acids and derivatives	HMDB0000158	C00082	map00130(Ubiquinone and other terpenoid-quinone biosynthesis);map00261(Monobactam biosynthesis);map00350(Tyrosine metabolism);map00360(Phenylalanine metabolism);map00400(Phenylalanine, tyrosine and tryptophan biosynthesis);map00401(Novobiocin biosynthesis);map00460(Cyanoamino acid metabolism);map00680(Methane metabolism);map00730(Thiamine metabolism);map00940(Phenylpropanoid biosynthesis);map0095…	L-Tyrosine;4-Hydroxy-4-(3-pyridyl)-butanoic acid;L-Threo-3-Phenylserine;Beta-Tyrosine;o-Tyrosine;Meta-Tyrosine;4,6,7-Trihydroxy-1,2,3,4-tetrahydroisoquinoline;Methyl Phenylglyoxalate;Phenylpyruvic acid;m-Coumaric acid;4-Hydroxycinnamic acid;2-Hydroxycinnamic acid;Enol-phenylpyruvate;cis-p-Coumaric acid;Coumaric acid	29174.8	27652.6	27166.9	29430.5	34711.4	35064.9	31714.5	32699.9	39973.8	29205.5	26664	24632.2	22101.7	24703.1	20982.7	21093	29096.5	23994.1	25973.3	27774	20130	23339.2	22454.3	17119.7	20956.1	27519.3	26101.6	22625.3	25681.3	21982.4	38348.3	30335.6	24632.9	23212.6	25500.8	34797.5	23582.9
NEG	NEG_180.0668_1.5908	180.067	1.59077	L-Tyrosine	98.7	C9H11NO3	Organic acids and derivatives	Carboxylic acids and derivatives	HMDB0000158	C00082	map00130(Ubiquinone and other terpenoid-quinone biosynthesis);map00261(Monobactam biosynthesis);map00350(Tyrosine metabolism);map00360(Phenylalanine metabolism);map00400(Phenylalanine, tyrosine and tryptophan biosynthesis);map00401(Novobiocin biosynthesis);map00460(Cyanoamino acid metabolism);map00680(Methane metabolism);map00730(Thiamine metabolism);map00940(Phenylpropanoid biosynthesis);map0095…	L-Tyrosine;4-Hydroxy-4-(3-pyridyl)-butanoic acid;L-Threo-3-Phenylserine;Beta-Tyrosine;o-Tyrosine;Meta-Tyrosine;4,6,7-Trihydroxy-1,2,3,4-tetrahydroisoquinoline;Methyl Phenylglyoxalate;Phenylpyruvic acid;m-Coumaric acid;4-Hydroxycinnamic acid;2-Hydroxycinnamic acid;Enol-phenylpyruvate;cis-p-Coumaric acid;Coumaric acid	76329.1	77997.2	98244.1	83573.7	102771	99272.2	90184.9	68463.7	103554	84219.6	79623	58903.5	57654.1	53635.3	52048	48183.8	63465.2	51422.1	71971.7	67155.9	53335.4	68459.9	39915.4	45459.7	59684.2	70503.2	53931.3	65216.4	57341.5	60335	88552.8	83534.8	62329.4	58191.8	54923.9	85831.6	70564.8
NEG	NEG_316.1663_3.3067	316.166	3.30673	Leu-Trp	72.3	C17H23N3O3	Organic acids and derivatives	Carboxylic acids and derivatives	HMDB0028940	NA	NA	Isoleucyl-Tryptophan;Leucyl-Tryptophan;Tryptophyl-Isoleucine;Tryptophyl-Leucine	1986.17	1979.84	1542.2	1873.14	1767.94	1746	2734.61	2659.14	1801.14	1752.11	1494.5	1943.09	1211.3	1462.65	1318.44	3214.5	1551.82	1521.24	1883.67	3229.9	1719.81	1936.9	2320.28	1410.46	2729.22	3253.46	3044.56	5930.86	4430.09	1552.84	2641.8	1399.17	6196.13	3354.34	5472.62	1526.28	1924.77
POS	POS_132.1013_1.6646	132.101	1.6646	Leucine	89.7	C6H13NO2	Organic acids and derivatives	Carboxylic acids and derivatives	HMDB0000687	C00123	map00280(Valine, leucine and isoleucine degradation);map00290(Valine, leucine and isoleucine biosynthesis);map00966(Glucosinolate biosynthesis);map00970(Aminoacyl-tRNA biosynthesis);map01060(Biosynthesis of plant secondary metabolites);map01065(Biosynthesis of alkaloids derived from histidine and purine);map01100(Metabolic pathways);map01110(Biosynthesis of secondary metabolites);map01210(2-Oxoca…	L-Isoleucine;L-Alloisoleucine;L-Leucine;L-Norleucine;Aminocaproic acid;Beta-Leucine;D-Leucine;3-Aminocaproic acid;(Â±)-erythro-Isoleucine;6-Deoxyfagomine;N-(2-Hydroxyethyl)-morpholine;N-methylvaline;3,3,5-triiodo-L-thyronine-beta-D-glucuronoside;Delta-Hexanolactone;Gamma-Caprolactone;trans-Hex-2-enoic acid;Allyl propionate;2-Methyl-4-pentenoic acid;2,3-Hexanedione;3,4-Hexanedione;3-Hexenoic acid;…	33863.8	42799.7	42857.2	36572.6	37373.1	41961.1	28646	17980	38017.9	33341	13284.3	27356.4	39353.2	42951.7	36272.9	16360.1	42820.4	38632.7	37023.9	16218	1962.09	20868.5	26898.9	6728.75	25761.9	36364.8	37309.7	41302.3	37563.5	10927.2	54262.1	52944.3	15460.2	13346.1	41875.1	27800.8	36069.6
POS	POS_626.3133_2.9878	626.313	2.98784	Leukotriene C4	70.5	C30H47N3O9S	Lipids and lipid-like molecules	Fatty Acyls	HMDB0001198	C02166	map00590(Arachidonic acid metabolism);map01100(Metabolic pathways);map04080(Neuroactive ligand-receptor interaction);map04664(Fc epsilon RI signaling pathway);map04726(Serotonergic synapse);map04976(Bile secretion);map05310(Asthma)	Leukotriene C4;11-trans-Leukotriene C4;Reserpine	1131.46	1340.37	847.196	1405.02	1240.45	1079.89	749.006	977.554	1276.87	1528.41	709.15	1011.61	1447.61	1029.39	896.925	1241.38	1523.58	922.806	846.398	731.888	1376.65	1372.82	1193.71	1104.38	911.309	1153.06	771.694	1343.31	1385.43	796.494	993.281	1211.59	1368.77	1377.89	772.457	1052.67	1225.17
POS	POS_257.1731_3.8299	257.173	3.82988	Lidocaine	76.4	C14H22N2O	Benzenoids	Benzene and substituted derivatives	HMDB0014426	C07073	map00982(Drug metabolism - cytochrome P450)	5-Nonyltetrahydro-2-oxo-3-furancarboxylic acid;Monomenthyl succinate	1816.63	1674.18	1652.66	3849.12	1138.99	3175.72	2955.5	2058.44	2768.95	1993.44	1666.48	1273.35	4454.18	2258.6	1551.46	1229.62	4291.42	2957.26	2126.58	3963.3	2198.86	2640.8	1870.95	2241.82	303.689	5907.17	2585.02	5001.91	2907.17	4028.43	1716.76	1648.35	3812.62	1134.35	1153.18	1416.94	5392.35
POS	POS_338.1566_3.5131	338.157	3.51313	Linezolid	77	C16H20FN3O4	Organoheterocyclic compounds	Oxazinanes	HMDB0014739	C08146	NA	Rotigotine;Alizapride;Isomugineic acid;D-Fructosazine;Mycophenolic acid;Helipyrone;Oleacein	2399.25	1871.93	2033.18	2426.86	1990.76	2309.83	2182.01	1806.91	2000.8	1833.53	1724.05	1320.14	3845.21	2358.72	2492.8	4185.89	3501.4	3179.43	2901.52	2724.01	2394.12	2885.46	2357.82	2609.65	2361.77	2380.83	2281.52	2398.62	1732.28	2306.85	1594.01	2038.14	2153.48	1489.61	2039.38	1784.12	2389.41
NEG	NEG_279.2319_5.158	279.232	5.158	Linoleic acid	76.1	C18H32O2	Lipids and lipid-like molecules	Fatty Acyls	HMDB0000673	C01595	map00591(Linoleic acid metabolism);map01040(Biosynthesis of unsaturated fatty acids);map01060(Biosynthesis of plant secondary metabolites);map01100(Metabolic pathways)	Linoleic acid;Bovinic acid;9E,11E-Octadecadienoic acid;10E,12Z-Octadecadienoic acid;Linoelaidic acid;Mangiferic acid;Linalyl caprylate;Ethyl 2E,4Z-hexadecadienoate;5-Octadecynoic acid;Octadecadienoate;6Z,9Z-octadecadienoic acid;5-b-Cholestane-3a ,7a ,12a-triol;3b,5a,6b-Cholestanetriol;3 alpha,7 alpha,26-Trihydroxy-5beta-cholestane;(3alpha,5alpha,22R,23R)-Cholestane-3,22,23-triol;5beta-Cholestane-…	8577.95	5826.41	7845	7693	7808.22	3940.5	8351.07	7793.74	15394.9	7006.83	7456.66	11519.7	7061.4	7840.69	6695.38	8134.84	4119.41	7405.45	6927.73	6723.32	8414.91	7445.79	6772.16	6973.55	8266.34	7487.04	5342.33	5521.18	7221.55	8099.69	7706.55	7879.69	8938.51	6989.66	13079.9	9582.59	7090.36
NEG	NEG_277.2173_6.8915	277.217	6.89147	Linolenelaidic acid	90.6	C18H30O2	Lipids and lipid-like molecules	Fatty Acyls	HMDB0030964	NA	NA	Alpha-Linolenic acid;Gamma-Linolenic acid;Calendic acid;Punicic acid;Linolenelaidic acid	206853	271693	240330	200243	269344	159667	223365	212785	235680	155827	164330	159106	267846	262000	616196	456032	447422	468948	1.11394e+06	391698	388513	507910	343100	282870	375448	489478	725238	423794	444495	424079	367694	328548	534568	445445	557651	370097	347040
NEG	NEG_351.2203_4.3784	351.22	4.37838	Lipoxin A4	82	C20H32O5	Lipids and lipid-like molecules	Fatty Acyls	HMDB0004385	C06314	map00590(Arachidonic acid metabolism);map01100(Metabolic pathways);map04080(Neuroactive ligand-receptor interaction);map04148(Efferocytosis);map05145(Toxoplasmosis)	15-oxo-5S,6R-dihydroxy-7E,9E,11Z-eicosatrienoic acid;5-hydroperoxy-15-HETE;Prostaglandin E2;(13E)-11a-Hydroxy-9,15-dioxoprost-13-enoic acid;Prostaglandin I2;Prostaglandin H2;Prostaglandin D2;Thromboxane A2;20-Hydroxy-leukotriene B4;Prostaglandin F3a;8-iso-PGF3a;Levuglandin E2;Levuglandin D2;13,14-Dihydro-15-keto-PGE2;15-Keto-prostaglandin F2a;Lipoxin A4;8-iso-15-keto-PGF2a;Lipoxin B4;8-isoprostag…	74745.6	70138.5	70131.2	98914.9	86471.4	112374	90352.2	95848.3	98830.5	87804	101236	93379.2	99793.2	105955	82471.5	97013.5	90785.3	83442.2	92107.3	111715	121705	101710	81595.9	99673.5	72185.8	53804.9	39585.1	51338.9	40077.5	66877	43387.8	72409.5	64359.5	52209.3	71716.2	88935.7	76297.3
NEG	NEG_455.1688_4.3477	455.169	4.34775	Lobaric acid	71.1	C25H28O8	NA	NA	NA	NA	NA	Atrovirinone	1861.63	4117.48	3771.79	1118.09	2003.33	1691.51	1777.04	1790.31	2868.15	5066.39	6863.79	7528.65	1592.68	2946.82	2941.33	1151.1	1964.48	3979.43	2077.67	1570.1	4853.1	1683.3	2972.15	6079.79	3101.64	4722.33	3400.29	3998.15	2833.69	5687.87	3191.94	6234.22	3495.76	5033.93	7762.78	4482.89	2859.32
NEG	NEG_501.1736_4.3482	501.174	4.34825	Lobaric acid	74.2	C25H28O8	NA	NA	NA	NA	NA	Limonexic acid;Ketotifen-N-glucuronide	968.078	1304.35	1030.19	560.654	745.757	685.528	791.95	772.751	894.123	1254.66	1967.22	2682.82	702.789	1024.41	1048.15	328.812	685.041	1558.34	562.298	661.764	1846.79	740.547	888.064	2301.4	1103.38	1689.88	1639.1	1426.42	1394.35	2193.25	1363.88	2633.36	1392.36	1449.9	2802.3	1642.81	1341.85
NEG	NEG_515.1898_4.3477	515.19	4.34775	Lobaric acid	87.8	C25H28O8	NA	NA	NA	NA	NA	Halofantrine	4037.11	5855.67	4826.4	2674.53	3091.99	2956.14	3100.92	3798.69	4803.09	6529.27	14027.8	13678.1	4227.83	5600.81	4575.67	2154.48	3658.83	7745.78	3005.04	3464.74	11107.3	3334	5423.28	12243.3	6314.75	8283.71	6533.03	5054.71	6693.32	10730.1	6744.2	12455	6551.29	7686.24	16524.2	8396.84	5560.15
NEG	NEG_421.258_3.5414	421.258	3.54142	Lovastatin hydroxy acid	78	C24H38O6	NA	NA	NA	NA	NA	NA	3368.92	5897.8	6643.25	9660.78	6178.23	8203.02	5687.91	8559.66	5642.43	7609.09	7815.07	7482.89	7441.49	11663.6	5995.18	7369.25	5005.56	9885.56	7552.19	10010.3	15741.7	8865.77	11413.9	7838.73	2303.06	4030.9	2421.71	2722.09	2618.89	5556.84	2071.42	2282.66	1773.59	6985.74	5383.47	3088.88	5867.82
NEG	NEG_433.2337_5.1868	433.234	5.18685	LysoPA 18:2; LysoPA 18:2	74.3	C21H39O7P	Lipids and lipid-like molecules	Glycerophospholipids	HMDB07852	C00416	map00561(Glycerolipid metabolism);map00564(Glycerophospholipid metabolism);map01100(Metabolic pathways);map01110(Biosynthesis of secondary metabolites);map04024(cAMP signaling pathway);map04070(Phosphatidylinositol signaling system);map04072(Phospholipase D signaling pathway);map04666(Fc gamma R-mediated phagocytosis);map04912(GnRH signaling pathway);map04975(Fat digestion and absorption);map0520…	LPA(0:0/18:2(9Z,12Z));LPA(18:2(9Z,12Z)/0:0)	9976.25	11206	9063.26	12815.7	7785.75	18707.7	9862.21	9896.5	12020.5	10859.5	14977.9	9786.36	11631.9	11197.9	8550.14	10530.6	9146.18	11469	10885.8	9906.66	12383.5	9592.37	8018.71	9538.77	9504.16	9509.09	18317.7	13602.2	10019.4	10390.3	11173.5	10578.3	18071	11473.7	10593.6	11390.6	9473.63
NEG	NEG_465.3031_6.1977	465.303	6.19768	LysoPA 20:0; LysoPA 20:0	74.4	C23H47O7P	Lipids and lipid-like molecules	Glycerophospholipids	NA	C00681	map00561(Glycerolipid metabolism);map00564(Glycerophospholipid metabolism);map01100(Metabolic pathways);map01110(Biosynthesis of secondary metabolites);map04072(Phospholipase D signaling pathway);map04080(Neuroactive ligand-receptor interaction);map04540(Gap junction);map04810(Regulation of actin cytoskeleton);map04975(Fat digestion and absorption);map04977(Vitamin digestion and absorption);map05…	1-eicosanoyl-glycero-3-phosphate;Cholesterol sulfate	49041.6	44784.1	47472.8	73408.8	118837	39353.9	45805.5	161471	382505	112096	144451	109545	84541.5	60737.7	108041	66125.6	160401	128536	138715	227690	162016	53514	270387	200890	107397	35674	60376.1	46547.7	35391.3	39663.6	94242.3	151306	221224	105098	182412	266042	45834.2
NEG	NEG_526.3119_4.7496	526.312	4.7496	LysoPC 14:0	92.7	C22H46NO7P	Lipids and lipid-like molecules	Glycerophospholipids	HMDB10379	C04230	map00564(Glycerophospholipid metabolism);map04148(Efferocytosis);map05231(Choline metabolism in cancer)	NA	34737.6	34800.9	21543.3	30801.3	28015.1	29890.3	24709.6	29200	31973.7	43659.7	22859.9	23802.2	34104.3	35649.7	22993.2	28139.1	24478.1	27837	27127.8	33829.8	41739.7	28531.5	45093	25179.8	28589	27154.7	24136	25116.3	20614.9	26186.8	26237.5	32771.9	24160.6	38264.9	26113.5	32039.6	28931.2
POS	POS_468.3072_4.7518	468.307	4.75177	LysoPC 14:0	88.5	C22H46NO7P	Lipids and lipid-like molecules	Glycerophospholipids	HMDB10379	C04230	map00564(Glycerophospholipid metabolism);map04148(Efferocytosis);map05231(Choline metabolism in cancer)	LysoPC(14:0);1-Heptadecanoylglycerophosphoethanolamine;N-Arachidonoyl tyrosine;Buprenorphine;N-Oleoyl tyrosine;Celastrol	34474.2	36561.4	22372.2	29171.6	25047.4	29476.7	22325	27689.6	33566.1	43509.5	20957.6	25229.6	36615.5	32836.3	25424.6	25199.2	26038.1	25329.3	26157.5	34897.3	38698.5	28715.5	40036.1	25090.4	29808.4	25543.4	19825	23081.6	21735.6	23006.5	25473.6	33507.7	27944.4	37837.7	25506.3	31309.5	27822.6
NEG	NEG_540.3287_5.09	540.329	5.09	LysoPC 15:0	95	C23H48NO7P	Lipids and lipid-like molecules	Glycerophospholipids	HMDB10381	C04230	map00564(Glycerophospholipid metabolism);map04148(Efferocytosis);map05231(Choline metabolism in cancer)	VPGPR Enterostatin	188702	117093	82017.7	160540	112274	123690	124062	107192	149830	156430	101102	141375	129481	177928	70768.4	129405	90818.6	104681	84691.9	112563	125981	100524	165231	128474	119190	100076	121876	99156.6	81702.3	99516.4	105746	156130	117461	140323	109921	134512	101395
POS	POS_482.323_5.0984	482.323	5.0984	LysoPC 15:0	90.2	C23H48NO7P	Lipids and lipid-like molecules	Glycerophospholipids	HMDB10381	C04230	map00564(Glycerophospholipid metabolism);map04148(Efferocytosis);map05231(Choline metabolism in cancer)	LysoPC(15:0);LysoPE(0:0/18:0);LysoPE(18:0/0:0);12-Hydroxy-12-octadecanoylcarnitine;1-(11Z-eicosenoyl)-glycero-3-phosphate	124513	110109	80087	105390	96423.4	116618	80682	99901	138197	142584	88785	99042.1	123390	107498	69554.2	85171	85302.8	94563.1	80457	101925	109092	87111.6	106249	82725.9	122175	101181	77174.3	89550.6	82517.5	93009.4	102725	122128	107877	118908	104864	121411	90369.8
NEG	NEG_538.3122_4.7984	538.312	4.7984	LysoPC 15:1	85.8	C23H46NO7P	Lipids and lipid-like molecules	Glycerophospholipids	NA	C04230	map00564(Glycerophospholipid metabolism);map04148(Efferocytosis);map05231(Choline metabolism in cancer)	NA	6717.79	5600.88	2909.18	6073.54	3567.38	5996.95	4761.44	3953.79	4532.24	4687.12	3394.6	3066.47	4189.24	4378.17	2523.17	3345.89	3148.19	4454.54	2756.93	6481.87	6494.59	3172.38	4071.8	3002.48	4440.07	5823.68	4850.84	3846.66	4470.86	6149.21	5157.01	5815.14	6213.27	5959.59	4710.87	5378.68	4915.38
POS	POS_480.3071_4.788	480.307	4.78805	LysoPC 15:1	81.4	C23H46NO7P	Lipids and lipid-like molecules	Glycerophospholipids	NA	C04230	map00564(Glycerophospholipid metabolism);map04148(Efferocytosis);map05231(Choline metabolism in cancer)	LysoPE(0:0/18:1(11Z));LysoPE(0:0/18:1(9Z));LysoPE(18:1(11Z)/0:0);LysoPE(18:1(9Z)/0:0);3-Hydroxy-11Z-octadecenoylcarnitine;3-Hydroxy-9Z-octadecenoylcarnitine;1-(11Z,14Z-eicosadienoyl)-glycero-3-phosphate	4551.1	5755.65	3409.61	4915.1	6074.53	4602.1	3702.52	2713.62	4967.93	5257.55	3921.14	4300.63	3618.68	4182.69	3146.51	2534.55	3854.11	4685.6	3844.95	4861.71	4678.33	2308.8	3673.79	3333.98	5074.71	4884.64	3204.26	3822.14	2949.77	5357.14	3445.47	4764.66	4408.6	2209.32	7776.73	3753.22	4186.33
POS	POS_480.3076_5.6609	480.308	5.66088	LysoPC 15:1	74.2	C23H46NO7P	Lipids and lipid-like molecules	Glycerophospholipids	NA	C04230	map00564(Glycerophospholipid metabolism);map04148(Efferocytosis);map05231(Choline metabolism in cancer)	LysoPE(0:0/18:1(11Z));LysoPE(0:0/18:1(9Z));LysoPE(18:1(11Z)/0:0);LysoPE(18:1(9Z)/0:0);3-Hydroxy-11Z-octadecenoylcarnitine;3-Hydroxy-9Z-octadecenoylcarnitine;1-(11Z,14Z-eicosadienoyl)-glycero-3-phosphate	6575.48	6957.52	3942.3	4896.69	9965.1	10450.8	10765.7	8351.94	10301.1	8938.13	7397.46	7916.29	10896.5	10295.6	7362.48	11237.8	8915.4	11527.5	15076.8	9691.13	13286	11939.5	12905.3	9535.93	16626.2	3506.04	4405.29	3574.11	4534.3	6865.22	4803.75	10711	5069.09	6377.49	4222.2	6576.69	9178.07
NEG	NEG_540.3285_5.5574	540.329	5.55739	LysoPC 16:0	91.7	C24H50NO7P	Lipids and lipid-like molecules	Glycerophospholipids	NA	C04230	map00564(Glycerophospholipid metabolism);map04148(Efferocytosis);map05231(Choline metabolism in cancer)	VPGPR Enterostatin	35826.1	32887.3	18272.3	31647.2	30932	29263.9	26657.3	30693.6	39644.9	34195.5	30187.8	31528.9	35276.7	41598.5	25226.2	29496.8	29753.2	27485.2	26352.4	37573.5	29821.7	35437.4	34780.3	30260.8	36460.3	31206.4	30696.5	35791.9	29162.7	35514.4	36201.1	29284.3	37352.9	35818.3	35848.6	38847.6	29246.8
NEG	NEG_554.3461_5.5502	554.346	5.55018	LysoPC 16:0	94.3	C24H50NO7P	Lipids and lipid-like molecules	Glycerophospholipids	NA	C04230	map00564(Glycerophospholipid metabolism);map04148(Efferocytosis);map05231(Choline metabolism in cancer)	NA	2.45284e+06	2.37483e+06	1.44961e+06	2.24788e+06	2.1191e+06	2.11351e+06	1.83873e+06	2.15554e+06	2.87967e+06	2.45083e+06	2.00091e+06	2.07721e+06	2.6546e+06	2.78506e+06	1.86633e+06	1.9839e+06	2.1014e+06	2.13729e+06	1.95825e+06	2.49368e+06	2.11214e+06	2.46127e+06	2.4129e+06	2.2194e+06	2.49764e+06	2.29299e+06	1.98403e+06	2.41736e+06	2.0555e+06	2.49544e+06	2.32345e+06	2.42557e+06	2.82102e+06	2.67497e+06	2.55491e+06	2.78784e+06	2.10819e+06
POS	POS_496.34_5.5505	496.34	5.55053	LysoPC 16:0	89.7	C24H50NO7P	Lipids and lipid-like molecules	Glycerophospholipids	NA	C04230	map00564(Glycerophospholipid metabolism);map04148(Efferocytosis);map05231(Choline metabolism in cancer)	LysoPC(16:0);Docosa-4,7,10,13,16-pentaenoyl carnitine;Clupanodonyl carnitine;23-Acetoxysoladulcidine	1.87667e+06	2.08167e+06	1.45645e+06	1.76132e+06	1.51974e+06	1.8012e+06	1.42428e+06	1.7937e+06	2.3321e+06	1.91612e+06	1.64761e+06	1.73333e+06	2.17914e+06	2.2275e+06	1.5669e+06	1.51201e+06	1.77383e+06	1.48814e+06	1.61808e+06	2.06056e+06	1.58572e+06	1.81131e+06	1.84715e+06	1.69238e+06	2.08823e+06	1.80298e+06	1.45689e+06	1.86226e+06	1.64602e+06	1.89117e+06	1.90074e+06	1.9057e+06	2.35576e+06	2.07174e+06	2.19304e+06	2.15894e+06	1.62378e+06
NEG	NEG_552.3294_4.9616	552.329	4.96163	LysoPC 16:1	95.6	C24H48NO7P	Lipids and lipid-like molecules	Glycerophospholipids	HMDB10383	C04230	map00564(Glycerophospholipid metabolism);map04148(Efferocytosis);map05231(Choline metabolism in cancer)	NA	181711	128201	89367.5	131880	152580	129323	103747	130299	153388	156639	112502	114375	187507	154571	109874	138494	141198	133594	121234	158198	167329	152885	201792	128782	132797	106261	100213	108393	104045	101842	106139	122826	126920	141916	126052	116242	121315
POS	POS_494.3233_4.9657	494.323	4.96568	LysoPC 16:1	91	C24H48NO7P	Lipids and lipid-like molecules	Glycerophospholipids	HMDB10383	C04230	map00564(Glycerophospholipid metabolism);map04148(Efferocytosis);map05231(Choline metabolism in cancer)	LysoPC(16:1(9Z));Cervonyl carnitine	152802	134006	96311.3	115980	134625	129485	97219.4	122249	154038	161681	128728	118959	172204	135005	113932	124500	144931	130814	121155	164912	156343	146889	183058	124069	139174	105756	87654.9	103800	102228	112021	114724	120379	129697	134757	126134	136542	114247
NEG	NEG_550.3125_4.7021	550.313	4.70211	LysoPC 16:2	89.4	C24H46NO7P	Lipids and lipid-like molecules	Glycerophospholipids	NA	C04230	map00564(Glycerophospholipid metabolism);map04148(Efferocytosis);map05231(Choline metabolism in cancer)	NA	6517.26	5283.64	3400.72	5077.77	5372.84	5157.79	4384.08	5296.06	5513.73	6561.9	4243.94	4860.37	5506.16	5854.03	3373.08	5028.9	4130.12	4269.92	4627.62	4747.51	5511.3	4729.72	5532.12	3991.89	4831.77	4762.02	4206.18	3540.27	3794.04	4295.06	4916.73	4512.18	5401.83	5666.45	4985.18	4929.82	4725.11
POS	POS_492.3067_4.7047	492.307	4.70466	LysoPC 16:2	87.2	C24H46NO7P	Lipids and lipid-like molecules	Glycerophospholipids	NA	C04230	map00564(Glycerophospholipid metabolism);map04148(Efferocytosis);map05231(Choline metabolism in cancer)	NA	5548.01	5063.81	3890.8	3544.31	5897.02	4446.08	3743.61	4618.13	5815.21	5446.05	3582.13	2758.58	5348.43	5189.58	3640.02	4106.49	4180.35	3050.86	4233.07	4946.47	4075.3	3935.08	5734.06	3355.95	5835.29	4407.14	3309.41	4322.73	4684.39	2668.44	1973.78	3861.94	4652.89	5409.64	4138.59	4034.9	4713.87
NEG	NEG_568.3607_6.0702	568.361	6.07025	LysoPC 17:0	93.4	C25H52NO7P	Lipids and lipid-like molecules	Glycerophospholipids	HMDB12108	C04230	map00564(Glycerophospholipid metabolism);map04148(Efferocytosis);map05231(Choline metabolism in cancer)	NA	179448	175258	92849.6	204319	260380	157479	206786	170267	401099	197858	230218	169345	153738	164533	180894	177105	201493	256586	184266	235970	261948	253852	231778	152284	219892	247436	205254	304786	221527	289215	289673	290948	322937	218645	298211	290776	150478
NEG	NEG_566.3443_5.7452	566.344	5.74521	LysoPC 17:1	70.6	C25H50NO7P	Lipids and lipid-like molecules	Glycerophospholipids	NA	C04230	map00564(Glycerophospholipid metabolism);map04148(Efferocytosis);map05231(Choline metabolism in cancer)	NA	47999.8	29823.1	15884.1	33783.4	48240.5	73800.4	20813.9	26438.6	32171.3	64581.7	28566.5	66797.7	38236.5	42131	23572.3	28405.6	64779.4	70739.8	24065.9	67308	67539.6	85333.3	76246.3	64084.8	69747.7	26473.4	23193.8	31794.8	27898.2	23904.9	25337	23651	37088.9	69812.2	32590.1	33374.7	57415.2
NEG	NEG_566.3445_5.3238	566.345	5.32378	LysoPC 17:1	95.7	C25H50NO7P	Lipids and lipid-like molecules	Glycerophospholipids	NA	C04230	map00564(Glycerophospholipid metabolism);map04148(Efferocytosis);map05231(Choline metabolism in cancer)	NA	117663	107932	58316.7	99167	103849	96566.1	67435.7	91774.3	115842	120235	117907	85453.8	146549	87284.4	59041	157919	83176.6	95994.6	135306	83274.9	98746.1	96856.8	115794	83722.4	92418.4	85116.6	69233.4	79403.6	75818.9	63044.8	82250.7	84397.9	197113	103914	92702.1	79683	82314.2
POS	POS_508.3377_5.6291	508.338	5.6291	LysoPC 17:1	89	C25H50NO7P	Lipids and lipid-like molecules	Glycerophospholipids	NA	C04230	map00564(Glycerophospholipid metabolism);map04148(Efferocytosis);map05231(Choline metabolism in cancer)	LysoPE(0:0/20:1(11Z));LysoPE(20:1(11Z)/0:0);Gymnodimine;1-(13Z,16Z-docosadienoyl)-glycero-3-phosphate	32662.5	27638.2	32063.4	36581.7	30477	35473.7	23908.4	33721.7	51973.8	38701.4	30987.2	34295.1	30564.7	25956.6	25984.6	23521	28474.7	31172	20437.4	30018.9	34093.5	29791.3	29783.7	25546.8	34819.6	30406.2	33042.6	35881.7	27139.8	35296.3	39123.2	40037	41700	26403.8	39911.8	45359.7	30256.6
POS	POS_508.3382_5.3358	508.338	5.33577	LysoPC 17:1	90.5	C25H50NO7P	Lipids and lipid-like molecules	Glycerophospholipids	NA	C04230	map00564(Glycerophospholipid metabolism);map04148(Efferocytosis);map05231(Choline metabolism in cancer)	LysoPE(0:0/20:1(11Z));LysoPE(20:1(11Z)/0:0);Gymnodimine;1-(13Z,16Z-docosadienoyl)-glycero-3-phosphate	88092.9	66479.7	54751.5	75612.9	75444.1	84095.3	55047.9	114991	86493.5	147224	68098.2	71448.6	89876.8	67389.1	83588.3	68146.2	75793.1	111916	88571	71839	74510.3	71505.9	130627	67250.4	85431.8	74691.5	56505.1	109153	64788.8	49724.4	69526.8	76868.2	136726	77052.3	79745.2	67001.5	99136.8
POS	POS_506.3225_4.8791	506.323	4.87913	LysoPC 17:2	87.4	C25H48NO7P	Lipids and lipid-like molecules	Glycerophospholipids	NA	C04230	map00564(Glycerophospholipid metabolism);map04148(Efferocytosis);map05231(Choline metabolism in cancer)	LysoPE(0:0/20:2(11Z,14Z));LysoPE(20:2(11Z,14Z)/0:0)	3407.07	3053.33	2299.78	3474.38	3287.86	3951.92	2531.44	2965.32	5574.33	4083.34	2090.31	2762.51	3912.39	4437.84	2420.33	3951.41	4800.2	2024.61	2629.5	2983.88	5144.62	4329.87	3155.88	4195.92	3252.66	2062.16	2375.11	4534.5	4012.04	2540.9	4303.55	5418.56	3186.73	2443.75	3105.82	2307.16	2609.4
NEG	NEG_568.3603_6.7638	568.36	6.76378	LysoPC 18:0	89.6	C26H54NO7P	Lipids and lipid-like molecules	Glycerophospholipids	HMDB10384;HMDB11128	C04230	map00564(Glycerophospholipid metabolism);map04148(Efferocytosis);map05231(Choline metabolism in cancer)	NA	43986.5	34359.1	29654.6	41811.9	59188	35072.8	27694.9	35340.8	56207.3	54486.8	38851.1	39746	37989.7	46314.1	26761.6	24864.5	43178.1	37156.2	29296.2	37915	37381.1	39530.4	52962.1	35991.8	53190.6	40598.1	65790.2	54438.9	35328.2	46641.1	46032.5	43668.5	63880.2	50688	64317.4	59809.8	36550.9
NEG	NEG_582.3753_9.535	582.375	9.53502	LysoPC 18:0	88.3	C26H54NO7P	Lipids and lipid-like molecules	Glycerophospholipids	HMDB10384;HMDB11128	C04230	map00564(Glycerophospholipid metabolism);map04148(Efferocytosis);map05231(Choline metabolism in cancer)	NA	1710.27	1624.61	1273.9	1910.26	3228.5	1778.23	1250.31	1483.44	2772.71	1901.64	1583.03	1685.47	1733.45	1617.82	1798.55	2585.03	1699.74	1654.39	1247.91	1769.18	1784.27	1675.58	1703.81	1558.35	2650.33	2067.96	3985.07	2064.62	1736.61	1773.78	1762.13	1836.61	3478.39	2267.61	2525.69	2323.43	1480.99
NEG	NEG_582.3769_6.3962	582.377	6.39624	LysoPC 18:0	93.7	C26H54NO7P	Lipids and lipid-like molecules	Glycerophospholipids	HMDB10384;HMDB11128	C04230	map00564(Glycerophospholipid metabolism);map04148(Efferocytosis);map05231(Choline metabolism in cancer)	NA	394279	338353	211062	378525	321444	327514	252999	324719	511890	381728	324185	365890	359980	363590	237581	283259	367427	321406	261726	360493	370288	365934	345144	335837	404922	370112	324839	418298	328437	372339	407675	397784	501962	519242	504525	482525	327856
NEG	NEG_582.3774_6.7621	582.377	6.76211	LysoPC 18:0	92.3	C26H54NO7P	Lipids and lipid-like molecules	Glycerophospholipids	HMDB10384;HMDB11128	C04230	map00564(Glycerophospholipid metabolism);map04148(Efferocytosis);map05231(Choline metabolism in cancer)	NA	3.02846e+06	2.74076e+06	1.74926e+06	3.22231e+06	3.16934e+06	2.63432e+06	2.06019e+06	2.61336e+06	4.36551e+06	3.13786e+06	2.82995e+06	2.95329e+06	2.85404e+06	3.02666e+06	2.23372e+06	2.76248e+06	2.44969e+06	2.83203e+06	2.15849e+06	2.93192e+06	3.0033e+06	2.85637e+06	2.98362e+06	2.70986e+06	3.7116e+06	3.34121e+06	1.82584e+06	4.30422e+06	2.77551e+06	3.17636e+06	3.28913e+06	3.32454e+06	4.77751e+06	4.19697e+06	4.08685e+06	3.76288e+06	2.62676e+06
NEG	NEG_580.3597_4.5312	580.36	4.53117	LysoPC 18:1	80.5	C26H52NO7P	Lipids and lipid-like molecules	Glycerophospholipids	HMDB02815	C04230	map00564(Glycerophospholipid metabolism);map04148(Efferocytosis);map05231(Choline metabolism in cancer)	NA	25448	22689.1	24987.9	56329.5	20370.8	28779	27907.4	28773.5	22281.5	25436.4	25629.7	24334.7	22789.5	51806.4	23559.4	25612.1	26594.2	25826.7	26808	24314.4	27263.5	28188.3	32522.9	52250.8	26162.7	28552.9	18766.3	30481.9	60439.8	27603.6	30534.4	31190.9	23486.7	26261.9	26690.4	29459.2	23766.7
NEG	NEG_580.3617_5.7868	580.362	5.78677	LysoPC 18:1	93.3	C26H52NO7P	Lipids and lipid-like molecules	Glycerophospholipids	HMDB02815	C04230	map00564(Glycerophospholipid metabolism);map04148(Efferocytosis);map05231(Choline metabolism in cancer)	NA	2.88043e+06	2.30024e+06	1.50759e+06	2.9152e+06	2.74198e+06	2.59258e+06	1.69522e+06	2.28142e+06	3.64078e+06	3.28622e+06	2.30816e+06	2.5213e+06	3.12217e+06	2.7442e+06	2.02896e+06	2.3967e+06	2.62156e+06	2.82763e+06	1.93268e+06	2.59434e+06	2.72909e+06	3.20423e+06	3.33163e+06	2.40742e+06	2.68263e+06	2.41711e+06	2.06286e+06	3.14237e+06	2.38192e+06	2.11764e+06	2.06978e+06	2.27673e+06	3.21091e+06	3.20239e+06	2.78601e+06	2.77896e+06	2.72602e+06
NEG	NEG_564.3292_5.1868	564.329	5.18683	LysoPC 18:2	92.8	C26H50NO7P	Lipids and lipid-like molecules	Glycerophospholipids	HMDB10386	C04230	map00564(Glycerophospholipid metabolism);map04148(Efferocytosis);map05231(Choline metabolism in cancer)	NA	49664.1	39496.7	27519.4	43318.3	29265	38284.9	34518.6	36484.1	46709.1	41433.7	37999.7	40259.7	35413.9	43197	31651.4	31320.9	30184.4	34194.8	34876.9	38588.8	30987.4	36184	33569.4	34893.3	36954.4	33680.6	37299	45034.3	32022.8	46122.8	43887	35572.1	39595.6	40905.7	49898.9	41244.1	34439.4
NEG	NEG_578.3443_4.2802	578.344	4.28018	LysoPC 18:2	86.5	C26H50NO7P	Lipids and lipid-like molecules	Glycerophospholipids	HMDB10386	C04230	map00564(Glycerophospholipid metabolism);map04148(Efferocytosis);map05231(Choline metabolism in cancer)	NA	30549.7	24295.3	30261.2	20082.9	39186.5	23860.8	23079.9	21234.8	43844.7	93916.7	30053.7	30381.8	33177.6	26309.9	50955.6	45969.7	34244.6	29384.5	26391.4	29783.2	11829.5	34050.9	38852.1	33505.1	28078.9	27905.1	31068.2	24067.1	33844.8	31882.2	27190.1	12124.3	14954	21798.5	90892.9	22648.9	21599.3
NEG	NEG_578.3462_5.1776	578.346	5.17758	LysoPC 18:2	93.8	C26H50NO7P	Lipids and lipid-like molecules	Glycerophospholipids	HMDB10386	C04230	map00564(Glycerophospholipid metabolism);map04148(Efferocytosis);map05231(Choline metabolism in cancer)	NA	3.84875e+06	4.10766e+06	2.92386e+06	4.1931e+06	2.79982e+06	3.48689e+06	3.27401e+06	3.74081e+06	4.63357e+06	3.89542e+06	3.54968e+06	3.66846e+06	3.3831e+06	3.99785e+06	2.7962e+06	2.68351e+06	3.0024e+06	3.27212e+06	3.15937e+06	3.52252e+06	3.35351e+06	3.58493e+06	2.84962e+06	3.00886e+06	3.4303e+06	3.30598e+06	3.39888e+06	4.01022e+06	2.99752e+06	4.04393e+06	4.0901e+06	3.595e+06	3.85053e+06	3.85439e+06	4.45591e+06	3.97222e+06	3.2281e+06
POS	POS_520.3402_5.1869	520.34	5.18688	LysoPC 18:2	90.7	C26H50NO7P	Lipids and lipid-like molecules	Glycerophospholipids	HMDB10386	C04230	map00564(Glycerophospholipid metabolism);map04148(Efferocytosis);map05231(Choline metabolism in cancer)	LysoPC(18:2(9Z,12Z));2-linoleoyl-sn-glycero-3-phosphocholine	3.20366e+06	3.99535e+06	3.13487e+06	3.69225e+06	2.75006e+06	3.51756e+06	3.11373e+06	3.6029e+06	4.38748e+06	3.80097e+06	3.69905e+06	3.77662e+06	3.08207e+06	3.36723e+06	2.91592e+06	2.56808e+06	2.96891e+06	3.14242e+06	3.16953e+06	3.45915e+06	2.9677e+06	2.9056e+06	2.4478e+06	2.73923e+06	3.72072e+06	2.9584e+06	3.19481e+06	3.50495e+06	2.55479e+06	3.52923e+06	4.07765e+06	3.89366e+06	4.20117e+06	3.67206e+06	3.89717e+06	3.95101e+06	2.79964e+06
NEG	NEG_562.3128_4.7917	562.313	4.79169	LysoPC 18:3	88.8	C26H48NO7P	Lipids and lipid-like molecules	Glycerophospholipids	HMDB10388	C04230	map00564(Glycerophospholipid metabolism);map04148(Efferocytosis);map05231(Choline metabolism in cancer)	NA	3942.06	3868.72	2133.83	4031.97	3853.77	3831.76	3158.16	3872.36	5244.26	3869.1	3459.51	4951.4	3465.32	3613.96	3560.11	3507.4	3081.8	3280.49	2940.16	4306.68	4500.39	3251.39	5998.85	3844.74	3728.85	2852.59	534.717	3676.72	3779.61	3246.42	3477.36	3291.26	3518.31	3498.91	3962.61	3186.08	3785.3
NEG	NEG_576.3295_4.7956	576.33	4.79565	LysoPC 18:3	94.8	C26H48NO7P	Lipids and lipid-like molecules	Glycerophospholipids	HMDB10388	C04230	map00564(Glycerophospholipid metabolism);map04148(Efferocytosis);map05231(Choline metabolism in cancer)	NA	238148	217444	136887	261687	178319	228739	170194	211211	274097	253254	195725	206729	232909	234368	138832	170371	179094	214962	171767	213803	225145	202352	211676	172956	199627	176181	159965	216827	155982	194640	202350	209329	205386	213491	225049	187864	188721
POS	POS_518.3239_4.8017	518.324	4.80173	LysoPC 18:3	91.8	C26H48NO7P	Lipids and lipid-like molecules	Glycerophospholipids	HMDB10388	C04230	map00564(Glycerophospholipid metabolism);map04148(Efferocytosis);map05231(Choline metabolism in cancer)	LysoPC(18:3(6Z,9Z,12Z));LysoPC(18:3(9Z,12Z,15Z));LysoPC(16:0)	233847	239785	170217	273384	204929	271073	181886	246441	330640	280054	212447	249946	258541	220143	170176	183231	211527	234065	211735	245828	232752	204040	212752	190056	256589	188771	183237	213127	165646	214908	250139	261560	272322	242315	260245	226773	182393
NEG	NEG_574.3128_4.5554	574.313	4.55543	LysoPC 18:4	87.2	C26H46NO7P	Lipids and lipid-like molecules	Glycerophospholipids	NA	C04230	map00564(Glycerophospholipid metabolism);map04148(Efferocytosis);map05231(Choline metabolism in cancer)	NA	2745.94	2252.13	1488.8	2410.86	2428.13	2674.28	1938.93	2693.62	2612.28	3051.76	2508.12	2175.58	2937.98	2568.88	1860.6	2382.94	2014.05	1661.01	1735.8	2015.81	2051.47	2015.69	3016.15	1639.35	2468.04	2156.49	1672.57	2154.39	1829.69	1501.32	2454.22	2069.15	2372.32	2654.53	2621.04	1667.59	2556.83
NEG	NEG_594.3757_6.3516	594.376	6.35163	LysoPC 19:1	91.3	C27H54NO7P	Lipids and lipid-like molecules	Glycerophospholipids	NA	C04230	map00564(Glycerophospholipid metabolism);map04148(Efferocytosis);map05231(Choline metabolism in cancer)	NA	36101.9	26148	19073.8	32851	48937.5	27304.9	21291.1	27882.2	41839.2	36338.4	29044.2	31123.8	32979.6	30097.3	12918.1	33829.3	30575.9	31757	25837.8	27638.1	32776.3	28855.7	34408.7	29397.7	31549.3	29739.9	31993.4	28063.5	26947.4	20722.5	25873.5	24293	36707.8	34486.8	33122.1	25488.3	24631.4
NEG	NEG_592.3593_5.5998	592.359	5.59978	LysoPC 19:2	87.3	C27H52NO7P	Lipids and lipid-like molecules	Glycerophospholipids	NA	C04230	map00564(Glycerophospholipid metabolism);map04148(Efferocytosis);map05231(Choline metabolism in cancer)	NA	7631.41	10699.8	5217.86	7680.75	8544.69	8443.02	6455.08	6008.46	10227.7	10800.4	5279.26	5388.14	9384.25	8590.01	6324.8	7895.63	7906.6	8492.29	7391.93	8204.01	9454.81	7137.33	12965.6	8638.92	7895.64	10095.9	5967.59	7637.04	7130.03	7069.71	6271.77	6858.25	8822.07	10222.7	9086.4	9286.36	5743.2
POS	POS_534.3534_5.6162	534.353	5.61618	LysoPC 19:2	85.8	C27H52NO7P	Lipids and lipid-like molecules	Glycerophospholipids	NA	C04230	map00564(Glycerophospholipid metabolism);map04148(Efferocytosis);map05231(Choline metabolism in cancer)	LysoPE(0:0/22:2(13Z,16Z));LysoPE(22:2(13Z,16Z)/0:0);Orlistat	6535.48	4648.24	3741.9	5831.43	6120.43	5989.44	3371.2	5611.24	6165.86	8172.16	3249.27	4953.17	7195.15	4841.39	4928.92	4461.77	4166.34	3488.4	4418.58	4916.52	5900.51	5439.45	8373.41	4829.76	4122.86	2006.1	4347.32	4995.09	4566.86	4138.37	4904.18	3939.66	7679.38	7952.98	4248.81	7571.71	5435.1
NEG	NEG_610.407_7.116	610.407	7.11603	LysoPC 20:0	87.8	C28H58NO7P	Lipids and lipid-like molecules	Glycerophospholipids	HMDB10390	C04230	map00564(Glycerophospholipid metabolism);map04148(Efferocytosis);map05231(Choline metabolism in cancer)	Hericenone E;Hericenone H	28632.8	23269.3	14970	27897.6	12680.8	19877.3	14984.8	20729.4	19401.5	14823.6	22324.6	24810.3	15842.7	19964	14957.1	10430.8	16396.6	21811.5	15667.6	18250.1	20189.4	24996.4	24794.7	18287	24176.4	26711.7	10866.6	25947.9	23085.9	17637.9	19804.4	22228.3	17467.7	30446.9	25560.8	20810.8	19082.4
POS	POS_552.4009_7.13	552.401	7.13003	LysoPC 20:0	86.8	C28H58NO7P	Lipids and lipid-like molecules	Glycerophospholipids	HMDB10390	C04230	map00564(Glycerophospholipid metabolism);map04148(Efferocytosis);map05231(Choline metabolism in cancer)	Aliskiren;LysoPC(20:0);Pyrohyperforin	8731.3	13196.9	16605.9	22982.6	15220.5	9513.69	12865.4	18583.6	14457	9367.12	24812.3	24206.3	7079.09	15513.5	14355.7	15552.2	7964.46	14109.9	7367.75	19580.7	17550.7	19664.8	15619.3	5001.05	8396.76	21953.2	3288.72	9597.66	15701	3987.46	16105.1	22977.6	27950.3	15942.5	11348.5	21363.7	20325.5
NEG	NEG_608.391_7.0258	608.391	7.02578	LysoPC 20:1	82.6	C28H56NO7P	Lipids and lipid-like molecules	Glycerophospholipids	NA	C04230	map00564(Glycerophospholipid metabolism);map04148(Efferocytosis);map05231(Choline metabolism in cancer)	Avenestergenin B2	12720.1	15933	6142.71	12125.8	17221.5	9261.2	9227.36	10540.3	15401.1	12644.5	14633.2	13452.9	14605.9	16197.3	14353.2	14497.4	13240.8	13081.6	11021.6	9781.35	11680.5	17375.6	12616	12219.2	16421	14292	10085.2	9746.53	16445.3	7997.27	11610.9	15201.4	9159.79	14582	13417.4	12581.4	10692.3
NEG	NEG_606.3754_6.069	606.375	6.06898	LysoPC 20:2	91.3	C28H54NO7P	Lipids and lipid-like molecules	Glycerophospholipids	NA	C04230	map00564(Glycerophospholipid metabolism);map04148(Efferocytosis);map05231(Choline metabolism in cancer)	NA	43637.1	51003	23674.7	40763.8	42858.3	42453.7	29815.3	32458.1	57366.9	56421.1	29550.7	32666.3	47506.7	50470.3	39030.1	54236.3	32971.3	35396	45060.7	45143.8	30401.2	41485.2	48181.1	33399	43625.2	43384.7	45399.8	40918.2	35710.5	36261.7	37139.3	25599.1	41451.2	50342	53449.5	50706	39947.8
POS	POS_548.3694_6.078	548.369	6.07805	LysoPC 20:2	90.3	C28H54NO7P	Lipids and lipid-like molecules	Glycerophospholipids	NA	C04230	map00564(Glycerophospholipid metabolism);map04148(Efferocytosis);map05231(Choline metabolism in cancer)	LysoPC(20:2(11Z,14Z))	37132.9	32418.3	20080.5	35695.9	20699.8	48374	25673.5	26458.2	38004.1	37097	23229.2	27102.9	34174.9	31920.1	28606.4	27533.7	29663.1	26202.5	27852.6	28807.8	22701.7	35624.9	43839.4	27456.2	34929.8	31853.7	25965.4	38017.9	26928.3	22077.4	29142.6	20001.1	33038.8	37676	32018	32196.6	27209.9
NEG	NEG_590.3443_5.4866	590.344	5.48655	LysoPC 20:3	89.5	C28H52NO7P	Lipids and lipid-like molecules	Glycerophospholipids	NA	C04230	map00564(Glycerophospholipid metabolism);map04148(Efferocytosis);map05231(Choline metabolism in cancer)	NA	9827.93	8102.89	8458.02	7600.48	6110.92	9823.18	7567.9	6979.64	7339.64	8301.48	5903.32	8941.74	12111.2	10114.1	6033.11	7431.94	6134.97	5546.93	10145.4	9693.71	5687.59	8411.02	8209.42	12466.8	10736.4	8362.57	8895.16	8361.27	7872.56	10214.8	8087.82	4566.33	7565.88	7760.69	7443.74	13430.1	12078.7
NEG	NEG_604.3615_5.4773	604.362	5.47732	LysoPC 20:3	93.1	C28H52NO7P	Lipids and lipid-like molecules	Glycerophospholipids	NA	C04230	map00564(Glycerophospholipid metabolism);map04148(Efferocytosis);map05231(Choline metabolism in cancer)	Hydratopyrrhoxanthinol	604988	603417	328006	536843	408397	507812	394728	488220	552867	485377	394265	438816	638121	788948	454985	470889	453724	429554	563574	583014	398258	590646	576251	459479	534957	651744	462602	585450	481670	324639	508794	301285	576908	583432	582624	535044	466449
POS	POS_546.3556_5.4806	546.356	5.4806	LysoPC 20:3	89.7	C28H52NO7P	Lipids and lipid-like molecules	Glycerophospholipids	NA	C04230	map00564(Glycerophospholipid metabolism);map04148(Efferocytosis);map05231(Choline metabolism in cancer)	LysoPC(20:3(5Z,8Z,11Z));LysoPC(20:3(8Z,11Z,14Z));LysoPC(18:0);LysoPC(0:0/18:0);2-acetyl-1-alkyl-sn-glycero-3-phosphocholine	447990	467757	328010	507478	314179	458872	322298	434114	473887	406946	354840	368811	504739	564080	430688	413963	408809	321984	468066	466356	332442	472352	486313	380188	522402	520684	378821	413221	363348	291614	551217	294310	552310	472156	586439	483978	360952
NEG	NEG_588.3283_5.1485	588.328	5.14847	LysoPC 20:4	84.2	C28H50NO7P	Lipids and lipid-like molecules	Glycerophospholipids	HMDB10395	C04230	map00564(Glycerophospholipid metabolism);map04148(Efferocytosis);map05231(Choline metabolism in cancer)	NA	7570.38	6119.18	6272.95	7243.96	6298.75	5628.84	6456.5	6304.49	7682.96	6065.75	6650.48	6617.98	7493.57	6882.04	7061.68	7526.26	6335.38	5454.6	7906.85	8080.67	7197.46	8893.66	6148.5	7421.68	6361.75	5779.89	7353.39	9992.05	8028.38	6294.27	7388.94	6999.6	8862.4	9867.05	8880.5	6285.66	5636.59
NEG	NEG_602.3456_5.1484	602.346	5.14843	LysoPC 20:4	90.6	C28H50NO7P	Lipids and lipid-like molecules	Glycerophospholipids	HMDB10395	C04230	map00564(Glycerophospholipid metabolism);map04148(Efferocytosis);map05231(Choline metabolism in cancer)	Janthitrem E	512861	402618	362373	467742	393159	366778	361490	444679	590688	413632	410054	440183	486858	479623	495301	466715	464768	422828	439475	497617	585996	694645	487430	466985	417083	391921	489429	492881	512005	340591	464961	452545	612357	509334	577907	465508	421826
POS	POS_544.3394_5.1483	544.339	5.1483	LysoPC 20:4	90.1	C28H50NO7P	Lipids and lipid-like molecules	Glycerophospholipids	HMDB10395	C04230	map00564(Glycerophospholipid metabolism);map04148(Efferocytosis);map05231(Choline metabolism in cancer)	LysoPC(20:4(5Z,8Z,11Z,14Z));LysoPC(20:4(8Z,11Z,14Z,17Z));LysoPC(18:1(9Z));LysoPC(18:1(11Z));2-oleoyl-sn-glycero-3-phosphocholine	439925	380434	394608	408981	378592	369377	315889	444935	596656	403040	431598	455409	479341	404013	535767	450253	491816	412242	443694	477559	541571	616055	457674	465803	468677	358522	468289	455494	434366	351107	482198	494112	661000	497498	587947	484440	384142
NEG	NEG_600.3274_4.7695	600.327	4.76948	LysoPC 20:5	84.1	C28H48NO7P	Lipids and lipid-like molecules	Glycerophospholipids	HMDB10397	C04230	map00564(Glycerophospholipid metabolism);map04148(Efferocytosis);map05231(Choline metabolism in cancer)	NA	79003.2	54325.7	44445.8	76644.9	53212.6	65471.8	48190	62262.3	82429.4	67545	66281.8	75358.1	83131.3	68845	59556	70376	58665.7	63173.7	62549.7	68424.8	91939.9	84185.6	98301.5	67815.6	65496.2	53267	56107.9	77770.1	58037.9	48661.6	67063.7	72634	75586.4	83636.8	93142.3	79957.4	64886.5
POS	POS_542.3227_4.7826	542.323	4.78265	LysoPC 20:5	89.6	C28H48NO7P	Lipids and lipid-like molecules	Glycerophospholipids	HMDB10397	C04230	map00564(Glycerophospholipid metabolism);map04148(Efferocytosis);map05231(Choline metabolism in cancer)	LysoPC(20:5(5Z,8Z,11Z,14Z,17Z));LysoPC(18:2(9Z,12Z));2-linoleoyl-sn-glycero-3-phosphocholine	63793.6	44530.2	40606.3	62073.9	44706.3	60484.7	41245.4	53539	67120.9	61554.1	54454.9	68349.5	73476.2	47678.5	53482.1	65761.5	57264	45363.6	62851.4	62901.7	77877.9	72625.5	76927.4	62735.5	61094.3	37835.1	46523.7	60483.1	50994.5	42803.2	63482.8	73661.3	77197.8	73391.5	82313.7	63122.1	52184.1
NEG	NEG_630.376_5.8205	630.376	5.82047	LysoPC 22:4	90.3	C30H54NO7P	Lipids and lipid-like molecules	Glycerophospholipids	NA	C04230	map00564(Glycerophospholipid metabolism);map04148(Efferocytosis);map05231(Choline metabolism in cancer)	NA	74371.7	90802.3	89129	82481.5	81858	58697.5	64862.2	80993.7	136050	86273.2	76688.9	80755.3	81408.7	107656	137446	84962.6	88610.6	103001	92721.4	98609.9	74706.3	164733	77973.5	97915.5	70503.3	97930.5	124291	99782.2	87978.8	75834	80696.1	54662.2	137290	84019	107774	87140.8	81516.5
POS	POS_572.3701_5.827	572.37	5.82705	LysoPC 22:4	90.1	C30H54NO7P	Lipids and lipid-like molecules	Glycerophospholipids	NA	C04230	map00564(Glycerophospholipid metabolism);map04148(Efferocytosis);map05231(Choline metabolism in cancer)	LysoPC(22:4(7Z,10Z,13Z,16Z));LysoPC(20:1(11Z));PC(18:1(9Z)e/2:0)	47865.4	66113.5	72872.6	57986.9	51656.8	49168.3	51099.3	56901.2	94383.6	47950.6	70024.5	60719.4	76331	85585.6	105862	58976.3	72433.9	75791.5	89549.8	72787	55742.2	107395	50855.6	80658.8	54188.3	56836.7	85889.2	62897.6	66305	59073.2	60451.2	62426.2	107138	68378.1	86100.7	59770.8	63251.8
NEG	NEG_614.3437_5.3046	614.344	5.30455	LysoPC 22:5	74.5	C30H52NO7P	Lipids and lipid-like molecules	Glycerophospholipids	NA	C04230	map00564(Glycerophospholipid metabolism);map04148(Efferocytosis);map05231(Choline metabolism in cancer)	NA	5793.67	4775.99	1972.1	2691.16	3510.44	2184.05	2524.37	4123.72	6610.67	2092.76	2396.08	4964.56	2888.25	2877.27	2950.66	2800.66	2499.27	4825.13	5210.93	3156.51	3443.21	4125.51	3042.92	3148.37	4498.55	4089.64	2943.81	3324.91	2740.18	2495.96	3827.87	4239.57	2867.18	2548.56	6338.39	2612.67	4145.35
NEG	NEG_628.3612_5.3135	628.361	5.3135	LysoPC 22:5	89.9	C30H52NO7P	Lipids and lipid-like molecules	Glycerophospholipids	NA	C04230	map00564(Glycerophospholipid metabolism);map04148(Efferocytosis);map05231(Choline metabolism in cancer)	Janthitrem G	149533	143760	113040	152573	173689	127162	135761	136829	214130	133021	161501	144159	171394	174196	182743	166796	153310	175648	174455	173427	195956	272388	174393	172268	121586	133213	149626	162485	143254	130873	140706	132919	195434	162209	188655	164480	153921
POS	POS_570.3547_5.3262	570.355	5.32618	LysoPC 22:5	89.8	C30H52NO7P	Lipids and lipid-like molecules	Glycerophospholipids	NA	C04230	map00564(Glycerophospholipid metabolism);map04148(Efferocytosis);map05231(Choline metabolism in cancer)	LysoPC(22:5(4Z,7Z,10Z,13Z,16Z));LysoPC(22:5(7Z,10Z,13Z,16Z,19Z));Janthitrem C;LysoPC(20:2(11Z,14Z))	147367	121457	118657	114380	104515	124970	100951	125678	199868	119397	128812	128334	146452	137380	173521	181032	144740	140173	157246	197402	196125	229342	150849	161744	155274	109028	145900	163055	160458	147479	139252	135381	199788	170353	176997	144336	123781
NEG	NEG_626.3445_5.0988	626.345	5.09885	LysoPC 22:6	85.6	C30H50NO7P	Lipids and lipid-like molecules	Glycerophospholipids	HMDB10404	C04230	map00564(Glycerophospholipid metabolism);map04148(Efferocytosis);map05231(Choline metabolism in cancer)	NA	46384.9	35014.1	28427.2	45585.9	43116.1	36367.4	30614.6	34572.7	60843.1	36031	38625	41336.1	52210.6	44650.3	41509.1	58510.3	50771.8	61378.5	44649.1	43725.8	88349.5	75060.8	47507.1	50827.1	34507.3	31494.6	32222.1	48847.3	43012.4	40833	34096.7	57001.2	50062.9	41504.1	49416.4	45278.7	40849.7
POS	POS_568.3381_5.0984	568.338	5.0984	LysoPC 22:6	89.5	C30H50NO7P	Lipids and lipid-like molecules	Glycerophospholipids	HMDB10404	C04230	map00564(Glycerophospholipid metabolism);map04148(Efferocytosis);map05231(Choline metabolism in cancer)	LysoPC(22:6(4Z,7Z,10Z,13Z,16Z,19Z));LysoPC(20:3(5Z,8Z,11Z));LysoPC(20:3(8Z,11Z,14Z))	46535	36609	32010.7	41939.1	39271.1	40760.9	30367.5	35535.9	57552.1	40025.4	49400.2	44620.6	48069.3	53771.4	48029.2	57443.2	52362.6	54180.5	57321.7	47456.3	83760.1	66091.7	49044.4	53703.8	40183.6	50001.5	41330.2	42360.8	59534.2	43008.4	36832	63429.4	51719.4	39468	53300	43160.1	40627.9
NEG	NEG_424.2423_4.6633	424.242	4.66332	LysoPE 14:0	70.8	C19H40NO7P	Lipids and lipid-like molecules	Glycerophospholipids	HMDB11470;HMDB11500	C04438	map00564(Glycerophospholipid metabolism)	1,28-Octacosanediol diferulate	2495.96	2267.63	1583.61	787.862	2017.73	2247.07	1860.71	2695.62	4860.11	2878.96	1964.54	1803.28	1700.14	2005.9	2103.15	2179.5	1140.95	1786.54	1322.15	2623.01	2498.26	845.109	3385.94	1379.65	1697.69	1514.51	2581.23	1583.08	2527.11	1610.32	1413.55	2038.94	1494.78	2868.17	1936.41	1625.36	1759.43
NEG	NEG_438.2603_4.9329	438.26	4.93287	LysoPE 15:0	88.9	C20H42NO7P	Lipids and lipid-like molecules	Glycerophospholipids	HMDB11472	C04438	map00564(Glycerophospholipid metabolism)	LysoPE(0:0/15:0);LysoPE(15:0/0:0)	7664.98	8155.59	6876.12	8653.95	8892.56	8196.45	6023.45	8684.59	10209.5	12346.1	6292.91	5924.04	7239.77	7455.34	5445.14	8112.12	5738.25	8660.32	4708.53	7389.2	8658.01	5960.06	10852.5	4909.69	4777	6429.68	5282.91	6062.26	5901.41	5921.39	7225.05	7955.54	5381.07	5590.54	4082.85	5984.42	6462.71
NEG	NEG_452.2763_5.4492	452.276	5.4492	LysoPE 16:0	96.8	C21H44NO7P	Lipids and lipid-like molecules	Glycerophospholipids	HMDB11473;HMDB11503	C04438	map00564(Glycerophospholipid metabolism)	LysoPE(0:0/16:0);LysoPE(16:0/0:0);Sambutoxin;LPA(0:0/18:1(9Z));LPA(18:1(9Z)/0:0);DHAP(18:0)	31059.7	31502.2	17360.5	28381.9	29173.7	25345.7	20752.2	29859.9	33373.6	22070.4	19949.5	20431.6	29339	30441.6	20858.8	21475.7	22848	29262.6	23775.3	25034.1	32719.7	26387.2	26539.8	20352.3	16001.8	18768.2	19694.7	18240.4	13055.1	22376.9	22628.3	18720.7	19874.2	18928.9	18160.3	27485.4	23505.2
POS	POS_454.2915_5.4436	454.291	5.44362	LysoPE 16:0	73.3	C21H44NO7P	Lipids and lipid-like molecules	Glycerophospholipids	HMDB11473;HMDB11503	C04438	map00564(Glycerophospholipid metabolism)	LysoPE(0:0/16:0);LysoPE(16:0/0:0);Sambutoxin;3-Hydroxyhexadecanoylcarnitine;2-Hydroxyhexadecanoylcarnitine;3-hydroxyhexadecanoyl carnitine;LPA(0:0/18:1(9Z));LPA(18:1(9Z)/0:0);DHAP(18:0)	5091.6	4534.52	3255.55	4246.46	3937.77	4096.96	4779.08	5595.82	4764.53	4304.43	3566.45	4371.46	4575.5	3428.08	3520.08	3637.72	4504.67	4011.44	3976.49	3883.61	5206.94	4144.6	4010.56	4185.91	2068.25	3042.86	3258.61	2916.12	2711.27	4896.11	3237.77	3962.48	3647.12	3227.85	3077.3	2922.16	3544.1
NEG	NEG_450.2605_4.8891	450.26	4.88907	LysoPE 16:1	88.8	C21H42NO7P	Lipids and lipid-like molecules	Glycerophospholipids	HMDB11474	C04438	map00564(Glycerophospholipid metabolism)	LysoPE(0:0/16:1(9Z));LysoPE(16:1(9Z)/0:0);Cytochalasin Opho;LPA(0:0/18:2(9Z,12Z));LPA(18:2(9Z,12Z)/0:0)	6315.94	5270.23	3856.27	4758.38	6434.51	6491.49	3536.29	4951.55	6319.7	6999.84	4839.32	3705.06	5731.19	4759.39	3922.19	5808.8	3719.19	4581.97	4220.47	5765.25	7174.79	4227.7	8393.01	4180.68	3278.33	3151.42	3340.32	2411.01	2205.26	3119.67	2802.8	4680.11	3499.84	3889.93	3401.57	4380.86	4303.58
NEG	NEG_464.2757_5.5314	464.276	5.53142	LysoPE 17:1	81.4	C22H44NO7P	Lipids and lipid-like molecules	Glycerophospholipids	NA	C04438	map00564(Glycerophospholipid metabolism)	LysoPC(14:1(9Z))	2323.88	2034.18	3041.62	2358.72	2547.48	2787.54	2350.17	2485.36	11015.7	2450.75	1913.54	2584.96	2407	1855.93	2321.43	1638.34	2189.26	2160.35	2079.66	1911.99	2859.84	1783.83	2294.73	1552.6	1676.64	2124.77	3110.97	1903.56	1685.44	2328.56	1956.56	2460.5	2324.06	1704.07	1632.18	2480.38	2202.2
NEG	NEG_464.2759_5.2446	464.276	5.24463	LysoPE 17:1	94.2	C22H44NO7P	Lipids and lipid-like molecules	Glycerophospholipids	NA	C04438	map00564(Glycerophospholipid metabolism)	LysoPC(14:1(9Z))	4891.78	4092.44	2633.77	5678	5339.65	7752.17	2742.65	4848.98	5034.73	5836.82	4133.33	5156.51	4875.23	4421.98	3825.89	4126.95	5736.11	6374.45	5177.36	4413.92	7501.12	4245.85	7924.69	4375.02	2958.03	3002.62	2989.79	3316.26	2130.22	5442.81	2528.28	6901.49	3074.64	3413.02	3366.24	3488.9	4033.62
NEG	NEG_480.3078_6.5679	480.308	6.56787	LysoPE 18:0	96.3	C23H48NO7P	Lipids and lipid-like molecules	Glycerophospholipids	HMDB11129;HMDB11130	C04438	map00564(Glycerophospholipid metabolism)	LysoPC(15:0);LysoPE(0:0/18:0);LysoPE(18:0/0:0);1-(11Z-eicosenoyl)-glycero-3-phosphate	126448	100571	54273.7	89142.6	130839	75306.1	55812.2	84945.1	82653.8	80881.8	77619.8	82781.6	126081	82688.4	56859.1	59092.7	105662	103117	59577.2	79088.2	134523	73146.9	85114.3	78645.4	82105.1	64348.9	48639.9	94849	53170.4	73856.1	82202.9	84986.9	84628.8	83716.2	93200.5	173541	96897.3
POS	POS_482.3226_6.5687	482.323	6.56873	LysoPE 18:0	71.1	C23H48NO7P	Lipids and lipid-like molecules	Glycerophospholipids	HMDB11129;HMDB11130	C04438	map00564(Glycerophospholipid metabolism)	LysoPC(15:0);LysoPE(0:0/18:0);LysoPE(18:0/0:0);12-Hydroxy-12-octadecanoylcarnitine;1-(11Z-eicosenoyl)-glycero-3-phosphate	8871.9	8516.09	8958.74	7904.78	8347.53	7442.87	7850.86	9981.29	8671.91	8469.71	4706.22	9017.79	8078.4	8487.22	6209.87	8885.48	7984.65	8242.88	7720.31	11185.6	11357.7	7909.49	8936.52	4726.53	4695.78	6198.53	8314.77	10402.3	6227.79	10940.8	7703.67	9598.07	9546.42	8187.64	9050.99	11117.9	5604.43
NEG	NEG_478.2906_4.9681	478.291	4.96813	LysoPE 18:1	77	C23H46NO7P	Lipids and lipid-like molecules	Glycerophospholipids	HMDB11475;HMDB11476;HMDB11505;HMDB11506	C04438	map00564(Glycerophospholipid metabolism)	LysoPE(0:0/18:1(11Z));LysoPE(0:0/18:1(9Z));LysoPE(18:1(11Z)/0:0);LysoPE(18:1(9Z)/0:0);1-(11Z,14Z-eicosadienoyl)-glycero-3-phosphate	25108.5	17066.8	25115	17378.7	41100.9	39213.1	31306.8	35078.5	22656.1	37872.9	35146.6	15461.5	37109.4	20893.8	27004.7	23099.3	21997.6	40846.4	12989	22496	24697	46597.9	30634.5	41477	27776.9	29041.1	17399.7	30012.6	29349.2	23724.2	17967.7	29728.4	19974.5	11217.5	36434.4	29930.3	33309.7
NEG	NEG_478.2921_5.6857	478.292	5.68568	LysoPE 18:1	96.5	C23H46NO7P	Lipids and lipid-like molecules	Glycerophospholipids	HMDB11475;HMDB11476;HMDB11505;HMDB11506	C04438	map00564(Glycerophospholipid metabolism)	LysoPE(0:0/18:1(11Z));LysoPE(0:0/18:1(9Z));LysoPE(18:1(11Z)/0:0);LysoPE(18:1(9Z)/0:0);1-(11Z,14Z-eicosadienoyl)-glycero-3-phosphate	73884.9	96615.3	79096	81533.3	84130.5	70645.6	103936	125334	86697.7	141923	64519.5	59360.5	92417.5	100241	72539.2	73461.5	87464.5	91571.5	84581.8	85728.3	143571	102499	119532	86037.9	51783.9	47437.2	42665.4	63887.1	40589.4	65113.2	48283.6	70453.4	60303.7	82846.4	51565.2	76006	73274.6
NEG	NEG_476.2756_4.2757	476.276	4.27568	LysoPE 18:2	84.7	C23H44NO7P	Lipids and lipid-like molecules	Glycerophospholipids	HMDB11477	C04438	map00564(Glycerophospholipid metabolism)	LysoPE(0:0/18:2(9Z,12Z));LysoPE(18:2(9Z,12Z)/0:0);1-(8Z,11Z,14Z-eicosatrienoyl)-glycero-3-phosphate	6068.16	6186.29	8246.42	7403.82	7719.54	7203.22	6998.02	6506.28	11860.6	7191.23	6386.36	5267.19	8349.18	6014.53	8828.27	7598.99	5345.25	21012.8	7922.45	5598.12	9673.19	7043.98	8060.05	6866.37	9568.86	9217.38	5978.56	6080.29	7687.22	7682.73	6659.98	8716.76	20139.6	6590.79	20451.1	7525.12	6362.55
NEG	NEG_476.2767_5.1095	476.277	5.10952	LysoPE 18:2	96.7	C23H44NO7P	Lipids and lipid-like molecules	Glycerophospholipids	HMDB11477	C04438	map00564(Glycerophospholipid metabolism)	LysoPE(0:0/18:2(9Z,12Z));LysoPE(18:2(9Z,12Z)/0:0);1-(8Z,11Z,14Z-eicosatrienoyl)-glycero-3-phosphate	257808	377541	211676	350318	280515	311295	298019	319805	355284	300879	299034	271618	256121	284277	184971	222177	196032	249397	224544	306011	263214	227284	200349	255085	141392	139502	141104	169543	89057.1	203468	198833	222656	148768	162270	173164	211540	235097
POS	POS_478.2914_5.1095	478.291	5.10952	LysoPE 18:2	73.2	C23H44NO7P	Lipids and lipid-like molecules	Glycerophospholipids	HMDB11477	C04438	map00564(Glycerophospholipid metabolism)	LysoPE(0:0/18:2(9Z,12Z));LysoPE(18:2(9Z,12Z)/0:0);1-(8Z,11Z,14Z-eicosatrienoyl)-glycero-3-phosphate	45796.7	71969.9	42880.7	62892.5	44997.9	58010.1	51381.8	58462.9	65718.4	57024.6	53834.5	53940.7	44863.5	50043.1	38652.3	43183.5	34908.4	47341.3	42750.3	58252.9	46152.1	40366.7	38526.8	44552.4	28923	29263	32119.1	27134.1	18709.1	39172.1	40065.6	43694.9	30711.1	29073.7	29547.2	39002.5	43795.1
POS	POS_476.2749_4.7395	476.275	4.7395	LysoPE 18:3	77.6	C23H42NO7P	Lipids and lipid-like molecules	Glycerophospholipids	HMDB11478;HMDB11479	C04438	map00564(Glycerophospholipid metabolism)	LysoPE(0:0/18:3(6Z,9Z,12Z));LysoPE(0:0/18:3(9Z,12Z,15Z));LysoPE(18:3(6Z,9Z,12Z)/0:0);LysoPE(18:3(9Z,12Z,15Z)/0:0);LysoPE(0:0/16:0);LysoPE(16:0/0:0);Sambutoxin;1-(5Z,8Z,11Z,14Z-eicosatetraenoyl)-sn-glycero-3-phosphate	6012.95	7404.31	4306.57	6595.46	5861.69	7342.22	4006.24	5387.4	6417.59	6476.94	5587.02	5935.56	5141.24	4311.49	3849.75	4285.19	3805.9	5230.3	4046.26	5919.64	4784.09	4081.18	4070.64	3852.67	3916.33	2722.8	2395.78	3380.83	1846.85	3870.65	3201.55	4065.53	3888.92	3005.7	2512.81	2311.87	4398.43
NEG	NEG_502.2918_5.4031	502.292	5.40308	LysoPE 20:3	94.7	C25H46NO7P	Lipids and lipid-like molecules	Glycerophospholipids	HMDB11484;HMDB11485;HMDB11486;HMDB11514;HMDB11515	C04438	map00564(Glycerophospholipid metabolism)	LysoPE(0:0/20:3(11Z,14Z,17Z));LysoPE(0:0/20:3(5Z,8Z,11Z));LysoPE(0:0/20:3(8Z,11Z,14Z));LysoPE(20:3(11Z,14Z,17Z)/0:0);LysoPE(20:3(5Z,8Z,11Z)/0:0);LysoPE(20:3(8Z,11Z,14Z)/0:0);PA(20:4(5Z,8Z,11Z,14Z)e/2:0);1-(7Z,10Z,13Z,16Z-docosatetraenoyl)-glycero-3-phosphate	25309.7	43469.3	17691.9	39457.5	23842.6	25687.8	20527.8	26441.5	24361.3	25644.7	20096.9	19617.2	34260.8	32911	18673.1	25805.6	20367.1	19096.1	26084.4	28039.3	21764.8	36361.9	25366.1	23851.3	16020.4	17422.5	14828	16771.5	10762.6	14987.1	17004.1	14119.9	15013.6	17050.1	16954.5	18458.3	23192.9
POS	POS_504.3069_5.3988	504.307	5.39883	LysoPE 20:3	73.8	C25H46NO7P	Lipids and lipid-like molecules	Glycerophospholipids	HMDB11484;HMDB11485;HMDB11486;HMDB11514;HMDB11515	C04438	map00564(Glycerophospholipid metabolism)	LysoPE(0:0/20:3(11Z,14Z,17Z));LysoPE(0:0/20:3(5Z,8Z,11Z));LysoPE(0:0/20:3(8Z,11Z,14Z));LysoPE(20:3(11Z,14Z,17Z)/0:0);LysoPE(20:3(5Z,8Z,11Z)/0:0);LysoPE(20:3(8Z,11Z,14Z)/0:0);LysoPC(15:0);LysoPE(0:0/18:0);LysoPE(18:0/0:0);LysoSM(d18:1);PA(20:4(5Z,8Z,11Z,14Z)e/2:0);1-(7Z,10Z,13Z,16Z-docosatetraenoyl)-glycero-3-phosphate	6372.54	5504.41	4932.99	5676.72	4506.77	5696.13	2923.6	5363.64	4129.93	4276.27	5395.87	4138.07	5917.7	6003.16	4979.59	9459.89	2172.93	3571.71	4908.88	6324.96	3072.76	5198.46	4734.52	9731.18	4329.26	4738.83	3916.05	3829.46	3582.45	3188.6	4560.9	3296.84	3062.85	4114	2877.71	3381.13	4255.7
NEG	NEG_500.2765_5.098	500.277	5.09798	LysoPE 20:4	95.4	C25H44NO7P	Lipids and lipid-like molecules	Glycerophospholipids	HMDB11487;HMDB11488;HMDB11517;HMDB11518	C04438	map00564(Glycerophospholipid metabolism)	LysoPE(0:0/20:4(5Z,8Z,11Z,14Z));LysoPE(0:0/20:4(8Z,11Z,14Z,17Z));LysoPE(20:4(5Z,8Z,11Z,14Z)/0:0);LysoPE(20:4(8Z,11Z,14Z,17Z)/0:0);Fexofenadine	94056.1	88456.5	81580.2	111857	97126.4	87051.1	80390	100700	118195	91114.4	97961.1	95165.4	96011.8	92145.4	79892.5	92598.4	83303.1	103256	91998.3	106196	133655	121603	94062.3	100625	52105	56042.8	65399	57261.1	48027.4	64014.4	67090.2	84957.4	75439.6	80301.4	72078.2	78108.1	84222.7
POS	POS_502.2913_5.0915	502.291	5.09152	LysoPE 20:4	80.2	C25H44NO7P	Lipids and lipid-like molecules	Glycerophospholipids	HMDB11487;HMDB11488;HMDB11517;HMDB11518	C04438	map00564(Glycerophospholipid metabolism)	LysoPE(0:0/20:4(5Z,8Z,11Z,14Z));LysoPE(0:0/20:4(8Z,11Z,14Z,17Z));LysoPE(20:4(5Z,8Z,11Z,14Z)/0:0);LysoPE(20:4(8Z,11Z,14Z,17Z)/0:0);Fexofenadine;LysoPE(0:0/18:1(11Z));LysoPE(0:0/18:1(9Z));LysoPE(18:1(11Z)/0:0);LysoPE(18:1(9Z)/0:0)	15868.7	17749.3	17168.2	20884	18755.6	15186.7	16081.7	19968.9	23098.4	17608.9	19684	18703	19173.2	15780.7	17975	18830.8	16297.7	21518	19336	23919.8	25295.1	21829.7	19606.1	19165.6	9546.04	12602.5	14675.5	10223.4	9046.01	15866	14017.1	18823	15068.1	14080.1	11200.2	13937.2	17429.4
NEG	NEG_498.2605_4.7348	498.26	4.7348	LysoPE 20:5	90.8	C25H42NO7P	Lipids and lipid-like molecules	Glycerophospholipids	HMDB11489	C04438	map00564(Glycerophospholipid metabolism)	LysoPE(0:0/20:5(5Z,8Z,11Z,14Z,17Z));LysoPE(20:5(5Z,8Z,11Z,14Z,17Z)/0:0);1-(4Z,7Z,10Z,13Z,16Z,19Z-docosahexaenoyl)-glycero-3-phosphate	16227.3	13347.9	10575.2	19323	12181.3	17440.1	11477.7	14872.6	14962.1	17241.5	15516.7	15194.2	16699.3	12886.3	9332.57	13527.7	10348.1	12663.5	11368.9	13964.2	19220.7	13587.6	18062.6	13244	8073.43	6859.28	7000.93	8065.42	5638.26	8317.11	9122.59	12761.1	9763.95	10923.1	11300.7	11007.9	14917.1
NEG	NEG_528.3074_5.7398	528.307	5.73982	LysoPE 22:4	92.4	C27H48NO7P	Lipids and lipid-like molecules	Glycerophospholipids	HMDB11493	C04438	map00564(Glycerophospholipid metabolism)	LysoPE(0:0/22:4(7Z,10Z,13Z,16Z));LysoPE(22:4(7Z,10Z,13Z,16Z)/0:0)	5598.89	6141.14	6681.9	6765	7214.94	5758.19	6880.96	6557.54	11272	5200.39	6532.44	6846.39	7476.18	8330.95	8731.07	9601.7	11332.8	13086.2	12685.7	12753.6	7985.45	12436	7114.46	10091.3	4587.45	5380.03	5629.28	7472.37	7275.11	8230.88	5110.86	5040.78	6466.93	5890.64	7383.14	6488.2	7710.77
NEG	NEG_526.2919_5.2351	526.292	5.23512	LysoPE 22:5	84	C27H46NO7P	Lipids and lipid-like molecules	Glycerophospholipids	HMDB11494;HMDB11495;HMDB11524;HMDB11525	C04438	map00564(Glycerophospholipid metabolism)	LysoPE(0:0/22:5(4Z,7Z,10Z,13Z,16Z));LysoPE(0:0/22:5(7Z,10Z,13Z,16Z,19Z));LysoPE(22:5(4Z,7Z,10Z,13Z,16Z)/0:0);LysoPE(22:5(7Z,10Z,13Z,16Z,19Z)/0:0)	10655.9	11718.5	10394.5	12930.7	13347.3	13023.4	9181.13	13098.5	13882.9	12248.2	13348.5	16899.1	16032.3	15413.9	13398.4	12952.8	13814.5	18000.4	15086.2	16836.7	20160.5	21149.4	16355.7	17612.8	8617.63	8482.05	8683.34	11968.7	6756.74	11290.2	10565.7	14544.6	11119.8	11678	11229.1	11833.6	12134.3
NEG	NEG_509.2865_4.6411	509.287	4.64115	LysoPG 18:1; LysoPG 18:1	91.4	C24H47O9P	Lipids and lipid-like molecules	Glycerophospholipids	NA	C05980	map00564(Glycerophospholipid metabolism);map01100(Metabolic pathways)	NA	4584.14	5462.76	4542.88	5837.14	6690.2	5145.23	4084.83	5017.05	6746.49	5580.29	5669.8	5344.99	4361.2	4364.88	5149.64	6465.65	5689.8	5434.45	4797.08	4660.47	5543.46	5302.83	5283.83	5812.65	3735.26	3878.13	3546.47	4141.91	3984.8	3789.53	3578.97	4421.61	4692.46	4108.06	4532.73	3986.53	4802.19
NEG	NEG_507.2704_4.3888	507.27	4.38878	LysoPG 18:2; LysoPG 18:2	82.4	C24H45O9P	Lipids and lipid-like molecules	Glycerophospholipids	NA	C05980	map00564(Glycerophospholipid metabolism);map01100(Metabolic pathways)	NA	2766.81	2396.49	2688.69	3356.07	2440.57	2293.7	2301.63	3259.19	2604.67	3979.83	2889.21	2464.35	1639.34	2197.08	2050.83	2345.98	3635.67	2051.51	2366.27	1977.88	3007.31	2044.67	2889.32	2255.16	2560.17	1787.04	1779.92	2045.25	1744.93	1252.33	1652.51	1842.13	1557.14	1705.58	1909.27	1507.97	2143.36
NEG	NEG_531.27_4.3882	531.27	4.3882	LysoPG 20:4; LysoPG 20:4	88.6	C26H45O9P	Lipids and lipid-like molecules	Glycerophospholipids	NA	C05980	map00564(Glycerophospholipid metabolism);map01100(Metabolic pathways)	NA	2109.93	2141.57	2667.59	2526.16	2507.14	2164.38	2082.58	2606.88	2091.59	1818.03	2399.99	2616.25	2089.19	2444.45	2282.48	1632.71	2448.97	1775.15	2207.73	2619.48	2142.89	1983.88	2007.28	2050.16	1557.95	1436.92	1694.45	1613.05	1294.47	1570.25	1964.3	2006.55	1425.76	1237.46	1976.41	1532.58	1869.42
NEG	NEG_571.2865_4.3282	571.287	4.32825	LysoPI 16:0; LysoPI 16:0	93.1	C25H49O12P	Lipids and lipid-like molecules	Glycerophospholipids	NA	C03819	map00564(Glycerophospholipid metabolism)	1-Palmitoylglycerophosphoinositol;1-hexadecanoyl-sn-glycero-3-phospho-D-myo-inositol;Ganoderic acid H;Enkephalin L	8639.15	7816.09	6936.71	8564.74	5660.98	5614.8	6353.06	8000.06	8590.19	6559.41	9416.93	10063.4	9940.09	8596.12	8297.74	5779.64	5097.13	11791	7408.3	9009.64	7975.35	7541.75	8974.14	9134.09	8315.7	6508.71	6347.78	7128.53	5996.85	7950.33	8103.72	5538.65	6874.98	8761.81	10695.8	11008.3	6508.32
NEG	NEG_569.271_4.1602	569.271	4.16016	LysoPI 16:1; LysoPI 16:1	76.1	C25H47O12P	Lipids and lipid-like molecules	Glycerophospholipids	NA	C03819	map00564(Glycerophospholipid metabolism)	Pipercyclobutanamide A;Dipiperamide A;Dipiperamide E;Ganoderic acid F	1938.07	1320.15	1566.45	1582.16	1473.32	1405.88	1250.85	1682.31	1895.97	1635.46	2095.63	1702.86	1916.44	1775.93	1958.43	1693.16	1369.06	2689.59	1269.75	1809.26	1971	1475.85	1959.4	1320.9	1520.37	1207.37	1000.25	1182.15	1253.31	1162.33	1562.15	1339.02	1537.73	1378.06	1594.96	1762.17	1507.92
NEG	NEG_585.3025_4.499	585.303	4.499	LysoPI 17:0; LysoPI 17:0	88	C26H51O12P	Lipids and lipid-like molecules	Glycerophospholipids	NA	C03819	map00564(Glycerophospholipid metabolism)	NA	2871.06	2819.92	2437.39	2927.07	2556.33	2844.26	1952.92	3718.82	3856.73	3105.02	2890.95	3610.92	3093.8	3028.93	2822.14	1917.59	2033.78	3591.48	2236.56	2976.38	3234.24	3093	3282.88	2983.48	3219.84	2593.58	2289.91	2861.13	2566.18	2720.88	3508.24	2717.87	2205.25	2927.7	3984.45	4146.95	2265.46
NEG	NEG_599.3188_4.7448	599.319	4.74482	LysoPI 18:0; LysoPI 18:0	92.9	C27H53O12P	Lipids and lipid-like molecules	Glycerophospholipids	NA	C03819	map00564(Glycerophospholipid metabolism)	1-Stearoylglycerophosphoinositol;2-Stearoylglycerophosphoinositol;1-stearoyl-sn-glycero-3-phospho-1D-myo-inositol;PGP(18:1(11Z)/22:6(4Z,7Z,10Z,13Z,16Z,19Z));PGP(18:1(9Z)/22:6(4Z,7Z,10Z,13Z,16Z,19Z));PGP(18:2(9Z,12Z)/22:5(4Z,7Z,10Z,13Z,16Z));PGP(18:2(9Z,12Z)/22:5(7Z,10Z,13Z,16Z,19Z));PGP(18:3(6Z,9Z,12Z)/22:4(7Z,10Z,13Z,16Z));PGP(18:3(9Z,12Z,15Z)/22:4(7Z,10Z,13Z,16Z))	63443	55772.5	43337	61341.8	60123.7	52047	38478.1	65772.5	97040.6	52606.4	66736.1	87358.8	65962.3	68191.9	61235.1	40189.9	50977.7	82957.9	51350.1	63832.7	73392.6	62469.4	85954.5	50011.5	69912.9	61194.5	43046.7	65282.1	47323.9	52340.2	67306.7	58933.9	81365.6	76306	95752.7	102835	55928.6
NEG	NEG_597.3028_4.4292	597.303	4.42919	LysoPI 18:1; LysoPI 18:1	94.5	C27H51O12P	Lipids and lipid-like molecules	Glycerophospholipids	NA	C03819	map00564(Glycerophospholipid metabolism)	1-Oleoylglycerophosphoinositol	21393.3	17545.5	15470.3	23313.3	18463.6	17621.5	14274.7	22241.6	25084.6	20645.7	20046.1	26584.3	23360.2	21387.7	19062.8	14883.1	13748.8	30552.3	15047.6	22111.1	17044.8	17264.1	24406.8	15256.6	22880.9	18723.7	12810.3	22650	13615	20571.1	23619.2	16072.6	20152.8	24582.8	24720.3	25385.2	15737.6
NEG	NEG_595.2869_4.2504	595.287	4.25037	LysoPI 18:2; LysoPI 18:2	91.2	C27H49O12P	Lipids and lipid-like molecules	Glycerophospholipids	NA	C03819	map00564(Glycerophospholipid metabolism)	Pipercyclobutanamide B;Dipiperamide D	10926	12875.7	13705.1	15994.8	9799.77	9212.67	10207.5	13774.7	15657.5	11514.2	12993.6	16170.2	16003.2	15181.4	14729.4	7915.24	7964.76	18651.1	13661.1	12986.4	13849.6	14195.8	12871.4	11363.7	13505	12637.1	9179.41	12878.8	8454.06	13532.3	15517.9	10629.2	11868.5	13980.1	19855.5	17772	10278.7
NEG	NEG_593.2705_4.1193	593.271	4.11932	LysoPI 18:3; LysoPI 18:3	71.8	C27H47O12P	Lipids and lipid-like molecules	Glycerophospholipids	NA	C03819	map00564(Glycerophospholipid metabolism)	NA	1295.61	2032.07	1434.39	1838.47	1227.75	1174.07	1386.84	1485.01	1793.08	1395.42	1705.65	2125.54	1737.09	1583.43	2124.76	1173.5	1169.27	1873.36	1534.26	1562.56	1734.03	1177.54	2016.81	1928.93	1720.44	1492.21	1254.39	2234.08	1320.79	1550.16	2003.12	1339.03	2446.52	1641.95	1858.68	1774.51	1311.91
NEG	NEG_623.3177_4.5384	623.318	4.53844	LysoPI 20:2; LysoPI 20:2	83	C29H53O12P	Lipids and lipid-like molecules	Glycerophospholipids	NA	C03819	map00564(Glycerophospholipid metabolism)	Neferine	4787.37	3064.35	2361.62	3354.3	3100.73	5057.64	2095.59	3146.33	3473.11	3182.84	3140.55	4362.3	3469.85	3361.79	3689.6	2977.39	2355.86	3808.13	3964.98	3479.27	2829.98	5250.09	4859.49	2540.01	3891.41	3664.59	2358.49	3926.72	3446.16	2293.77	3835.13	2253.7	3077.95	4706.8	3958.81	3563.04	2548.94
NEG	NEG_621.3024_4.3378	621.302	4.33777	LysoPI 20:3; LysoPI 20:3	90.7	C29H51O12P	Lipids and lipid-like molecules	Glycerophospholipids	NA	C03819	map00564(Glycerophospholipid metabolism)	Isotetrandrine	27433.3	29962.8	22657.1	34873	21107.7	23528	19075.1	25808.9	29975.8	23301.8	26954.9	34388.3	33266.2	35654.2	25684.5	18859.4	20172.8	31885.1	27023.1	30906.5	28948.7	27000.7	33505.2	25054.8	29127.7	31779.7	18618.8	28614.3	19561.7	20966.6	29424.5	19120.3	27046.6	33889.2	36925	40442.2	22857.6
NEG	NEG_619.2874_4.2508	619.287	4.25075	LysoPI 20:4; LysoPI 20:4	93.8	C29H49O12P	Lipids and lipid-like molecules	Glycerophospholipids	NA	C03819	map00564(Glycerophospholipid metabolism)	1-Arachidonoylglycerophosphoinositol;1-arachidonoyl-sn-glycero-3-phospho-1D-myo-inositol	36465.4	34332.9	38986.9	45084.9	32207	25879.1	26896.4	32347	55313.1	33875.9	40441.7	47943.1	46480.2	41911.9	43006.9	25416.8	30548.1	58412.1	35314.6	36473.8	53514	53257.4	39063.2	38546.5	33269.7	29491.5	29952.8	34675.1	32796.4	38146	34843.9	33701.3	41241.6	41224	55150.1	49231.9	32191.5
NEG	NEG_617.2708_4.1201	617.271	4.12012	LysoPI 20:5; LysoPI 20:5	88.3	C29H47O12P	Lipids and lipid-like molecules	Glycerophospholipids	NA	C03819	map00564(Glycerophospholipid metabolism)	NA	2400.16	1953.87	1548.69	2545.9	1445.47	1702.87	1316.94	2020.05	2158.03	1605.25	2572.44	2264.65	2310.7	2085.31	1954.85	1276.44	1966.76	2120.8	1602.99	2158.32	2324.81	2027.94	3077.65	1739.92	2300.57	1560.33	1145.03	2251.02	1558.63	1133.18	1819.26	1853.84	1748.51	2238.84	2601.69	2468.85	1902.43
NEG	NEG_647.3182_4.4782	647.318	4.4782	LysoPI 22:4; LysoPI 22:4	87.5	C31H53O12P	Lipids and lipid-like molecules	Glycerophospholipids	NA	C03819	map00564(Glycerophospholipid metabolism)	NA	2592	2491.12	2818.81	2860.73	2780.03	2149.62	2096.37	3464.02	4195.29	2141.55	2980.81	3593.12	3141.53	4120.73	3942.69	2885.02	2560.32	5952.19	2939.99	3807.61	2635.14	4216.3	3024.93	2630.77	2656.34	2616.87	2681.81	3000.1	2517.63	2412.18	3785.03	2040.9	3889.24	3223.7	4636.29	3368.22	2449.93
NEG	NEG_645.3028_4.2996	645.303	4.29965	LysoPI 22:5; LysoPI 22:5	89.1	C31H51O12P	Lipids and lipid-like molecules	Glycerophospholipids	NA	C03819	map00564(Glycerophospholipid metabolism)	NA	7252.51	6676.19	7524.85	9830.58	6357.56	6417.14	5008.3	6531.45	10172.2	6051.05	7755.75	9106.14	8960.81	8743.69	8149	5523.04	5232.52	13446.9	6735.6	6947.54	13025.8	11926.6	8250.66	8373.4	6240.94	5641.79	5177.84	7107.52	6395.67	6828.64	6275.39	6531.77	7960.87	9368.4	10752.4	10257.9	6647.7
NEG	NEG_496.2661_4.3988	496.266	4.39882	LysoPS 16:0; LysoPS 16:0	71.2	C22H44NO9P	Lipids and lipid-like molecules	Glycerophospholipids	NA	C05974	map00564(Glycerophospholipid metabolism)	NA	1275.4	2850.53	2561.15	1964.38	1998.57	1782.82	743.945	2129.93	2668.74	1238.68	1830.36	2368.74	2235.96	1689.56	1622.71	1909.83	1711.18	1241.07	2804.23	1143.24	2530.66	1570.07	1442.88	2022.98	2357.91	2553.59	2507.73	2397.41	975.002	1212.3	1502.89	1912.19	6834.69	10734.2	1449.82	2559.42	1545.51
NEG	NEG_524.2966_4.8736	524.297	4.87355	LysoPS 18:0; LysoPS 18:0	81.3	C24H48NO9P	Lipids and lipid-like molecules	Glycerophospholipids	NA	C05974	map00564(Glycerophospholipid metabolism)	NA	6325.26	3622.46	4540.89	6187.83	6375.66	5077.59	5321.58	4412.72	6817.85	4929.75	4410.12	4527.11	11128.7	6179.99	8677.41	7304.01	4499.29	6579.36	6279.82	5978.43	13316.4	5621.26	7059.92	5640.69	9730.75	8296.13	8292.63	8171.46	6553.81	10019.2	5186.09	7767.95	25146.7	34588.2	7803.09	18645.3	7566.58
NEG	NEG_522.2815_4.4995	522.282	4.49948	LysoPS 18:1; LysoPS 18:1	87.3	C24H46NO9P	Lipids and lipid-like molecules	Glycerophospholipids	NA	C05974	map00564(Glycerophospholipid metabolism)	1-Stearoylglycerophosphoserine	8080.4	5324.93	14874.1	27752.5	15833.6	7767.96	12247.6	4096.69	6365.3	15996	5310.48	4867.66	18058.4	13371.2	9247.18	14484.9	6878.94	12612.6	10312.9	12757.8	20086.5	8103.92	9620.71	6806.08	9782.54	9216.3	11525.2	14707.3	15598.7	5976.93	6169.3	4524.01	25379	48951.5	6238.53	12497.3	10766.5
NEG	NEG_520.2658_4.2897	520.266	4.28973	LysoPS 18:2; LysoPS 18:2	88.5	C24H44NO9P	Lipids and lipid-like molecules	Glycerophospholipids	NA	C05974	map00564(Glycerophospholipid metabolism)	1-Oleoylglycerophosphoserine	6779.93	5378.72	14545.1	28023.9	14391.2	5248.53	9823.09	4161.36	3786.32	13253.4	4723.23	4851	16344.6	11548.4	6719.99	12006.3	5332.04	11051.1	9621.74	13489	17788.5	6453.42	7199.06	7024.98	7036.31	5357.49	8483.14	9698.07	13572.1	4433.46	5998.98	4626.7	13737.1	33236.1	5286.49	7688.33	9976.39
NEG	NEG_544.2652_4.2803	544.265	4.28033	LysoPS 20:4; LysoPS 20:4	70.5	C26H44NO9P	Lipids and lipid-like molecules	Glycerophospholipids	NA	C05974	map00564(Glycerophospholipid metabolism)	NA	2724.24	1649.82	7029.98	8058.79	4149.25	1879.42	3744.65	1733.88	2993.11	5321.74	1925.69	1586.88	5449.53	2628.61	2833.01	3063.6	2906.15	6260.71	5230.4	5481.77	11540.2	2744.6	2673.54	2750.11	2360.53	1857.58	3478.42	3156.38	5415.8	3154.44	3911.28	2974.92	6665.12	14205.9	1755.13	4613.99	3758.47
NEG	NEG_357.133_4.865	357.133	4.86497	Matairesinol	79.7	C20H22O6	Lignans, neolignans and related compounds	Furanoid lignans	HMDB0035789	NA	NA	2-Phenylaminoadenosine;Sanshodiol;Dihydrocubebin;Glicophenone;(-)-Matairesinol;Matairesinol;Isocolumbin;5-Deoxykievitone hydrate;(7'x,8'x)-4,7'-Epoxy-3,8'-bilign-7-ene-3,5'-dimethoxy-4',9,9'-triol	3618.65	4471.54	3758.67	3205.4	3649.34	5980.09	5594.02	3624.52	3717.03	3513.58	3565.21	3547.45	3519.35	4078.12	3729.62	4129.65	3861.72	5149	2963	3524.94	3535.31	3570.63	5268.56	3675.37	3601.42	6214.16	4756.23	3989.56	4063.32	3597.93	4636.94	5855.35	3609.52	4047.83	4078.65	3759.29	2624.23
NEG	NEG_175.0246_3.1194	175.025	3.1194	Mesaconic acid	71.8	C5H6O4	Lipids and lipid-like molecules	Fatty Acyls	HMDB0000749	C01732	map00630(Glyoxylate and dicarboxylate metabolism);map00660(C5-Branched dibasic acid metabolism);map01100(Metabolic pathways);map01120(Microbial metabolism in diverse environments);map01200(Carbon metabolism)	Ascorbic acid;D-Glucurono-6,3-lactone;1,2,3-Propanetricarboxylic acid;Phenprocoumon;Ipriflavone;Asparenyol	6013.73	11769.2	2248.47	7492.31	12680.4	12679.1	2293.16	3560.16	15119.5	4418.56	2934.65	11942.5	13003.1	6121.22	4021.77	7682.77	5209.22	5494.56	1850.63	3061.77	3141.7	8028.84	2806.33	7028.87	3805.33	6239.26	1762.53	6770.59	2071.36	3692.17	2596.23	3728.98	2800.08	6828.04	3960.55	2797.55	8149.87
NEG	NEG_176.9984_2.8916	176.998	2.89156	Mesoxalic acid	79.1	C3H2O5	Organic acids and derivatives	Carboxylic acids and derivatives	HMDB0031522	C00830	NA	6-Thioinosinic acid	1245.37	1109.31	1169.82	1021.15	1167.78	763.247	1244.47	1089.29	922.279	1013.21	1209.42	1392.26	1163.34	1071.01	1134.64	1110.76	1100.28	1045.28	1336.17	1045.42	1238.02	988.796	1128.17	1273.44	1195.73	998.377	1513.66	1366.26	1227.55	1286.06	1396.29	1255.11	1111.68	859.84	1251.85	1062.84	1021.45
NEG	NEG_299.2008_6.4096	299.201	6.40957	Metandienone	79.2	C20H28O2	Lipids and lipid-like molecules	Sterol Lipids	HMDB0041925	NA	NA	All-trans-retinoic acid;9-cis-Retinoic acid;13-cis-Retinoic acid;4-Oxoretinol;4-OH-Retinal;9,13-cis-Retinoate;Sugiol;ent-6,16-Kauradien-19-oic acid;Yucalexin B16;Yucalexin B7;Trilobinol;Metandienone;Dehydroabietic acid	8556.34	7558.29	8975.04	7336.04	11851.9	7857.23	8122.94	8512.22	7709.12	7712.16	8261.38	8711.13	7179.23	8922.89	8383.39	12685.6	10686.8	7706.32	8127.57	9407.28	7435.39	7744.96	7576.12	7959.27	8017.83	9156.18	12817.1	10261.3	8581.95	9974.71	8348.97	8008.36	9518.98	7989.2	9170.17	9745.91	8842.39
POS	POS_368.2416_3.717	368.242	3.71703	Methanone, [1-(5-fluoropentyl)-1H-indol-3-yl]tricyclo[3.3.1.1(3,7)]dec-1-yl-	74.4	C24H30FNO	Benzenoids	Benzene and substituted derivatives	NA	NA	NA	3-hydroxyundecanoyl carnitine;9S-hydroxy-11,15-dioxo-5Z,13E-prostadienoic acid;15-oxo-5S,6R-dihydroxy-7E,9E,11Z,13E-eicosatetraenoic acid;(5S)-hydroperoxy-18-hydroxy-EPE;8-iso-15-keto-PGE2;Prostaglandin E3;Prostaglandin D3;15-Keto-prostaglandin E2;Resolvin E1;12-Oxo-20-hydroxy-leukotriene B4;15-Epi-lipoxin B5;15-Oxo-lipoxin A4;20-oxo-leukotriene B4;PGH3;(ent-6alpha,7alpha,12alpha)-6,7,12-Trihydro…	1054.37	1588.83	1057.75	723.017	1093.64	1046.19	577.183	2394.73	1349.76	2209.87	2899.66	1378.62	1408.7	650.525	2850.66	1401.61	1808.59	1203.04	976.688	1364.1	1415.52	1463.77	1249.25	1892.99	1332.63	1673.45	704.022	1116.23	1421.19	1080.6	1307.96	1568.12	707.048	1073.38	1485.04	745.372	1793.61
POS	POS_228.1952_8.026	228.195	8.02597	Methyl (2E,6Z)-dodecadienoate	73	C13H22O2	Lipids and lipid-like molecules	Fatty Acyls	HMDB0031014	NA	NA	Altretamine;Linalyl propionate;Methyl (2E,6Z)-dodecadienoate;alpha-Terpineol propanoate;Cepanone;Citral propylene glycol acetal;Propyl 2,4-decadienoate;Tsibulin 1;Isobornyl propionate;Neryl propionate;2-Propenyl cyclohexanebutanoate;Octahydro-2,5,5,8a-tetramethyl-7H-1-benzopyran-7-one;Artemisyl propionate	6548.68	5524.85	9539.88	2487.45	5487.41	17171.9	7617.44	15665.1	4026.46	4522.95	11123.6	11164.6	10789.4	10047.4	13922	8937.51	7173.08	3554.04	8397.16	15757.6	8089.7	14285.3	17507.5	13367.3	6980.44	2688.32	6801.31	8019.51	2849.91	13234	5882.28	11434.5	7789.96	2929.62	4194.58	18393.5	15134.2
POS	POS_228.1953_4.323	228.195	4.32305	Methyl (2E,6Z)-dodecadienoate	75.3	C13H22O2	Lipids and lipid-like molecules	Fatty Acyls	HMDB0031014	NA	NA	Linalyl propionate;Methyl (2E,6Z)-dodecadienoate;alpha-Terpineol propanoate;Cepanone;Citral propylene glycol acetal;Propyl 2,4-decadienoate;Tsibulin 1;Isobornyl propionate;Neryl propionate;2-Propenyl cyclohexanebutanoate;Octahydro-2,5,5,8a-tetramethyl-7H-1-benzopyran-7-one;Artemisyl propionate	14763	11514.3	19555.7	10990.4	14337.9	21001.4	15927.4	18480.9	14361.5	15357.4	17947	21926.1	19070.2	15064.3	18110.9	17773.1	15296.9	14578.9	14396.3	23183.2	15966.7	17301.7	19805.6	14949.1	16546.2	14141.8	18571.8	23513.6	16950.8	18386.4	14925.6	16761.5	24122.4	18744.6	14815.7	26503.8	23956.9
POS	POS_172.132_3.5797	172.132	3.57971	Methyl 2-octynoate	72	C9H14O2	Lipids and lipid-like molecules	Fatty Acyls	HMDB0031302	NA	NA	Gabapentin;Methyl 2-octynoate;2,4-Hexadienyl propionate;2-Nonenoic acid gamma-lactone;(E)-2,6-Dimethyl-2,5-heptadienoic acid;3,5,5-Trimethyl-1,2-cyclohexanedione;Enol-3,5,5-Trimethyl-1,2-cyclohexanedione;Octahydro-2H-1-benzopyran-2-one;Allyl hexenoate;xi-2,2,6-Trimethyl-1,4-cyclohexanedione;Anapear;4-Oxo-2-nonenal	1141.42	1027	974.196	1029.97	656.18	1202.61	1063.17	2270.4	1074.62	922.073	937.845	2104.72	1603.83	1369.83	822.09	2778.19	1393.8	999.54	979.049	1773.73	952.432	767.112	1000.65	1163.76	1239.15	996.1	1121.53	2319.29	1398.61	2835.97	1459.13	820.441	1043.8	975.884	589.535	5247.42	1253.21
NEG	NEG_223.1333_4.5271	223.133	4.52711	Methyl Jasmonic acid	73.6	C13H20O3	Lipids and lipid-like molecules	NA	HMDB0036583	C11512	map00592(alpha-Linolenic acid metabolism);map01110(Biosynthesis of secondary metabolites)	Epoxyeremopetasinorol;Annuionone A;Annuionone C;13-Oxo-9,11-tridecadienoic acid;Methyl jasmonate;(8alpha,10beta,11beta)-3-Hydroxy-4,15-dinor-1(5)-xanthen-12,8-olide;Octyl 2-furoate;Furfuryl octanoate;3-Methylbutyl 2-furanbutanoate;Fluoxymesterone	7512.54	1670.59	4572.89	4543.55	3994.42	9122.52	4880.95	4982.17	6723.26	4266.07	4331.84	5134.73	4295.15	4739.78	4259.45	4886.11	6671.18	4320.41	6691.15	4729.45	4939.77	4216.29	5383.62	4516.02	4628.61	4957.47	5176.41	5319.82	5270.8	4655.29	1688.81	4516.5	4517.82	4314.07	8340.01	4836.11	3875.22
POS	POS_193.158_3.1938	193.158	3.1938	Methyl nonyl ketone	77.9	C11H22O	Organic oxygen compounds	Organooxygen compounds	HMDB0033713	C01875	NA	2,6-Diisopropyl-3-methylphenol;2,5-Diisopropyl-4-methylphenol;2,5-Diisopropyl-3-methylphenol;2,4-Diisopropyl-5-methylphenol;2,4-Diisopropyl-3-methylphenol;2,3-Diisopropyl-5-methylphenol;4-(4-Methyl-3-pentenyl)-3-cyclohexene-1-carboxaldehyde;Pseudoionone;4-(2,6,6-Trimethylcyclohex-1-enyl)but-2-en-4-one;(2E,4Z,7Z)-2,4,7-Tridecatrienal;(E)-5,8-Megastigmadien-4-one;Edulan I;gamma-Ionone;delta-Damasco…	2153.34	1926.71	1243.87	1582.04	1515.98	966.288	2056.74	1212.33	1557.19	1331.29	2287.09	1465.34	1795.8	1395.35	498.732	1293.55	1196.43	462.818	1504.2	1471.77	628.323	991.845	1112.81	1397.42	709.697	900.911	625.238	700.937	604.923	1047.37	717.452	822.731	558.766	736.891	547.26	768.23	1705.42
NEG	NEG_153.0705_3.8438	153.071	3.84377	Methylpyrazine	79.7	C5H6N2	Organoheterocyclic compounds	Diazines	HMDB0033112	NA	NA	Biphenyl;Capillene	2628.74	2288.36	2768.38	2613.57	2414.58	3590.33	2199.8	2627.81	2129.76	2344.75	1991.89	1895.39	2472.21	2665.01	2526.4	2795.33	2460.66	3174.08	3732.18	2464.65	2796.57	2408.34	1961.84	1816.39	947.645	1137.42	1881.55	2110.39	1620.36	1114.47	1085.49	2735.48	2803	2479.97	1077.09	1659.51	2118.64
NEG	NEG_285.0792_3.9706	285.079	3.97057	Moracin F	71.3	C16H14O5	Phenylpropanoids and polyketides	2-arylbenzofuran flavonoids	HMDB0033309	NA	NA	Melilotocarpan B;3',7-Dihydroxy-4'-methoxyisoflavanone;Sakuranetin;(R)-Oxypeucedanin;Moracin B;3,4-Dihydro-8-hydroxy-3-(3-hydroxy-4-methoxyphenyl)-1H-2-benzopyran-1-one;Asperxanthone;Heliannone C;Vestitone;3,8-Dihydroxy-9-methoxypterocarpan;Moracin F;2-(2,4-Dihydroxyphenyl)-5,6-dimethoxybenzofuran;3,4-Dihydroxy-9-methoxypterocarpan;6alpha-Hydroxyisomedicarpin;6alpha-Hydroxymedicarpin;(R)-Pabuleno…	3210.99	1820.36	3281.74	4557.02	2985.37	1683.67	2424.29	2818.58	2524.26	2590.46	4018.55	3418.43	3048.33	3482.97	2844.27	3505.72	3814.27	3008.18	3174.62	2497.02	2447.13	1896.16	3189.1	2011.12	2447.18	1260.48	2314.51	1813.03	1714.04	1772.8	2008.15	1424.43	2452.47	2923.85	2269.59	1833.07	2277.83
NEG	NEG_287.2217_5.3944	287.222	5.39435	Myristic acid	77.9	C14H28O2	Lipids and lipid-like molecules	Fatty Acyls	HMDB0000806	C06424	map00061(Fatty acid biosynthesis);map01100(Metabolic pathways)	MG(a-13:0/0:0/0:0)[rac];MG(0:0/a-13:0/0:0)[rac];MG(13:0/0:0/0:0);MG(0:0/13:0/0:0);MG(0:0/i-13:0/0:0);(S)-10,16-Dihydroxyhexadecanoic acid	4813.67	3565.77	3834.13	3659.27	5687.59	5236.71	5117.64	3976.6	4406.82	4427.58	4139.77	4199.89	4814.64	3846.71	3694.49	5593.42	3686.23	5631.33	5941.49	4121.6	4824.42	4973.67	5475.57	3759.45	4247.75	5091.07	4846.58	4761.4	4051.32	4416.66	4781.99	3767.22	4386.06	3690.03	3638.98	3960.3	3629.13
NEG	NEG_399.1648_3.199	399.165	3.19898	N,N'-Dicarbobenzyloxy-L-ornithine	71.8	C21H24N2O6	NA	NA	NA	NA	NA	Corchoionoside B;N-Acetyllactosamine;Beta-1,4-mannose-N-acetylglucosamine;Lacto-N-biose I;Poly-N-acetyllactosamine	17642	13512.4	10084.5	8737.72	8089.59	10925.1	12969.4	12386.8	14997.4	11500	15167	15126.1	6363.31	5577.78	4125.85	3721.73	4466.45	4288.03	5217.27	5032.68	5650.51	3369.07	3842.11	4926.52	4771.09	4308.44	3063.51	2382.33	2801.35	3587.09	3453.46	4420.7	3926.9	4784.04	4445.3	6952.39	5291.48
NEG	NEG_176.0712_3.5366	176.071	3.53662	N,N-dimethylindoliumolate	70.6	C10H11NO2	Organoheterocyclic compounds	Indoles and derivatives	HMDB0060063	NA	NA	5-Hydroxytryptophol;1,2-Dehydrosalsolinol;Plantagonine;2-Propenyl 2-aminobenzoate;5-[2H-Pyrrol-4-(3H)-ylidenemethyl]-2-furanmethanol;N,N-dimethylindoliumolate;6-Methylcoumarin;Viburtinal;7-Methyl-2-benzofurancarboxaldehyde;Naphthalene-1,2-diol	1162.94	1739.76	875.569	1631.06	1591.03	1050.69	864.783	1294.59	1099.14	994.247	873.715	741.029	1048.03	1804.8	587.073	610.4	809.238	766.077	483.832	1644.79	1484.42	544.826	862.412	604.88	1035.36	655.239	480.008	644.291	550.339	787.443	812.64	668.592	522.87	471.596	584.025	970.089	753.463
NEG	NEG_267.1596_3.5596	267.16	3.55963	N-(p-Hydroxyphenethyl)actinidine	81.2	C18H22NO	Benzenoids	Phenols	HMDB0030347	C09984	NA	4,11,13,15-Tetrahydroridentin B;1-(3-Furanyl)-6,7-dihydroxy-4,8-dimethyl-1-nonanone;3,11,12-Trihydroxy-1(10)-spirovetiven-2-one;Acoric acid;Bisacurone epoxide;Deoxydihydro-artemisinin;N-desmethylmirtazapine;Merodesmosine	15196	11657.3	11237.7	11590.8	13380.7	11919.8	13315.5	11504.5	11100.1	11347.3	11853.8	10911.3	15121.8	13760.7	11732.6	10314.4	11874.7	8508.17	8835.77	11467.1	7926.44	7285.38	8652.88	12834.5	9122.26	9270.88	6052.91	6550.15	6253.97	10249.6	8401.78	10499.5	5765.89	7478.87	6681.68	9985.62	9364.22
NEG	NEG_158.0821_3.0074	158.082	3.0074	N-Acetyl-DL-valine	86.3	C7H13NO3	Organic acids and derivatives	Carboxylic acids and derivatives	NA	NA	NA	2-Methylbutyrylglycine;Isovalerylglycine;Valerylglycine;N-Acetylvaline;3-Dehydrocarnitine;5-Acetamidovalerate;4-Hydroxystachydrine;Turicine;Betonicine;Calystegine A6;Calystegine A7;Calystegin A3;Medicanine;Methyl 5-(hydroxymethyl)pyrrolidine-3-carboxylate;5-Ethyl-3-hydroxy-4-methyl-2(5H)-furanone;Homofureanol;Mesifurane;Erinapyrone A;Erinapyrone B	15849.3	21920.2	21314.8	13713	17418.5	9335.5	7078.58	13752	16696.6	18292.9	8315.92	8022.62	17003.8	23660.5	15819.3	13522.9	18108.3	15606	7030.77	14304.4	23665.4	15055.4	16956.1	9649.29	18990.4	18050.9	8096.63	9948.51	11336.7	13030.7	16360.4	27675.5	8444.95	18880.9	10375.9	19925.7	13763
POS	POS_506.3587_6.7854	506.359	6.78537	N-Octanoylsphingosine-1-phosphate	77.9	C26H52NO6P	Nucleosides, nucleotides, and analogues	Purine nucleotides	NA	NA	NA	LysoPC(P-18:1(9Z));7',8'-Dihydro-8'-hydroxycitraniaxanthin	3415.43	10417.9	6549.04	10899.3	4607.35	8433.46	7264.06	6189.75	17053.7	13046.2	913.086	7292.18	9883.8	7544.99	4256.1	8325.9	7833.52	10986.3	7364.54	7639.64	11408.6	9401.36	8222.79	8206.8	6293.3	11405.8	859.089	10528.6	6004.15	10102.3	12828.8	5854.96	18554	14419.7	12496.5	10184.1	8966.69
POS	POS_506.359_6.1188	506.359	6.11885	N-Octanoylsphingosine-1-phosphate	80.6	C26H52NO6P	Nucleosides, nucleotides, and analogues	Purine nucleotides	NA	NA	NA	LysoPC(P-18:1(9Z));7',8'-Dihydro-8'-hydroxycitraniaxanthin	10378	10278.7	9393.04	6322.76	8494.46	6060.81	10647.8	10219.8	10555.3	6981.29	6050.69	8102.7	8457.06	12279.2	11911.7	4268.31	7559.26	7111.05	8514.3	6855.85	7731.9	10798.8	8229.87	6869.88	7944.41	14536.4	14414.1	13328.5	9306.38	9017.52	11349.4	7157.38	13433.1	7884.08	16447.9	10922.7	6089.83
NEG	NEG_242.1759_7.9208	242.176	7.92075	N-Undecanoylglycine	73	C13H25NO3	Organic acids and derivatives	Carboxylic acids and derivatives	HMDB0013286	NA	NA	N-Undecanoylglycine;Methyl dihydrojasmonate;Riesling acetal;4,5-Dihydrovomifoliol	26917	32062.8	26456.6	13478.4	16739.2	45747	24809	40554.9	15007.9	10569.7	53617.8	23178.9	21349.9	45253.9	19789.5	21170.7	11320.8	13780	15252.8	51452.8	17722.1	61776.2	40574.6	52970.8	15412.8	13349	38920.1	28923.7	13831.9	62037.5	12129.4	23654.5	19173.7	14422.7	11648.9	45718.2	81534.8
NEG	NEG_242.176_3.9313	242.176	3.9313	N-Undecanoylglycine	73.9	C13H25NO3	Organic acids and derivatives	Carboxylic acids and derivatives	HMDB0013286	NA	NA	N-Undecanoylglycine;Methyl dihydrojasmonate;Riesling acetal;4,5-Dihydrovomifoliol	25488.8	22968.8	23879.6	26424.4	22385.1	60060.8	27309.7	41310.5	23714.1	31436.1	40173.3	37328.8	53834.9	33907.7	25974.7	42087.1	30104.2	46490.8	40967.8	83414.7	53916.5	44555.4	66524.9	47243.5	29407.1	24922.4	26503.1	48327.3	36134.3	74315	103917	29217	29510.8	36268.4	24613.1	76147.8	45663.7
NEG	NEG_194.0455_2.9588	194.046	2.95882	NAPQI	87.3	C8H7NO2	Organic nitrogen compounds	Organonitrogen compounds	HMDB0060946	NA	NA	Salicyluric acid;Dopaquinone;4-Carboxyphenylglycine;Alpha-Hydroxyhippuric acid;Leucodopachrome;3-Hydroxyhippuric acid;4-Hydroxyhippuric acid;2-Hydroxy-6,7-dimethoxybenzoxazole;2-Hydroxy-7-methoxy-2H-1,4-benzoxazin-3(4H)-one;L-Dopaquinone;N-acetyl-5-aminosalicylic acid;Aesculetin;5,7-Dihydroxy-4H-1-benzopyran-4-one;4,7-Dihydroxy-2H-1-benzopyran-2-one	9272.44	6532.09	5240.49	6410.14	6192.57	6807.46	6554.14	5827.95	5999.86	6680.95	6152.27	5793.83	7152.11	5977.91	5326.64	4676.75	6423.52	5288.36	4169.27	4472.54	4850.17	4274.63	5142.98	4794.17	4975.07	3634.83	2906.69	4061.67	3336.84	4642.51	3065.18	4810.36	2406.46	3786.69	3698.64	4595.95	4635.68
POS	POS_203.1495_1.4485	203.149	1.44852	NG,NG-Dimethyl-L-arginine	89.1	C8H18N4O2	Organic acids and derivatives	Carboxylic acids and derivatives	HMDB0001539	C03626	NA	Asymmetric dimethylarginine;Symmetric dimethylarginine	1442.15	1563.01	1574.49	908.085	1987.41	1183.7	1628.97	1375.12	1558.6	1521.09	1340.85	1529.56	1784.61	1406.41	1360.79	1084.53	2015.93	1550.29	1427.62	1188.79	1335.13	1585.62	1382.37	1460.61	1394.85	2115.79	1388.48	1004.85	1758.75	1239.95	2024.29	1741.52	1109.78	1181.16	1643.39	838.248	1804
POS	POS_123.0546_2.8986	123.055	2.89859	Niacinamide	92.1	C6H6N2O	Organoheterocyclic compounds	Pyridines and derivatives	HMDB0001406	C00153	map00760(Nicotinate and nicotinamide metabolism);map01100(Metabolic pathways);map01240(Biosynthesis of cofactors);map04212(Longevity regulating pathway - worm);map04977(Vitamin digestion and absorption)	Niacinamide;2-Acetylpyrazine	12787.5	10240.4	13592.2	11631.5	8967.99	2235.33	2270.35	2667.77	13424.8	2102.5	2413.44	2564.5	3230.67	2945.01	3845.18	2004.42	2914.76	3125.59	1985.82	2292.28	1553.62	3308.28	1778.9	1767.22	2548.98	4028.43	4775.45	3590.1	3267.51	3164.6	4631.12	3272.97	5473.24	3027.68	3016.34	2638.22	5679.16
NEG	NEG_389.2672_4.5972	389.267	4.59722	Nutriacholic acid	80.7	C24H38O4	Lipids and lipid-like molecules	Sterol Lipids	HMDB0000467	NA	NA	12-Ketodeoxycholic acid;7-Hydroxy-3-oxocholanoic acid;Nutriacholic acid;7a-Hydroxy-3-oxo-5b-cholanoic acid;9'-Carboxy-alpha-chromanol;D8'-Merulinic acid A;12alpha-hydroxy-3-oxo-5beta-cholan-24-oic Acid;Dodecanedioylcarnitine	6010.24	10148	11249.6	17981.7	2656.14	6599.29	4442.11	6045.15	6353.13	13493.4	11056.4	6310.98	12277.4	12543.4	10395.5	18304.3	6185.32	9584.25	6997.7	7432.32	18482.8	6726.02	6993.09	12265.4	3993.16	7976.29	5135.89	4454.41	8019.9	7102.53	2785.41	4612.64	4192.1	8950.16	8442.8	11174.8	4298.56
POS	POS_204.1223_1.0054	204.122	1.0054	O-Acetyl-L-carnitine	93.7	C9H18NO4	Lipids and lipid-like molecules	Fatty Acyls	HMDB0000201	C02571	map04931(Insulin resistance)	N-lactoyl-Leucine;L-Acetylcarnitine;5-(2-Methylpropyl)tetrahydro-2-oxo-3-furancarboxylic acid;5-Butyltetrahydro-2-oxo-3-furancarboxylic acid	5071.07	5748.27	11998.1	4965.86	4505.21	4519.26	4772.13	6692	3729.62	5558.87	3417.41	4435.09	3624.09	4696.87	6434	3783.24	6850.28	3736.27	4515.22	6561.82	4619.53	6525.15	5302.08	2820.48	2700.93	3372.35	6135.58	7838.51	5845.32	4055.92	3212.37	6517.56	3416.61	4573.99	2636.34	6642.87	6739.38
POS	POS_204.1223_1.3795	204.122	1.37945	O-Acetyl-L-carnitine	90.1	C9H18NO4	Lipids and lipid-like molecules	Fatty Acyls	HMDB0000201	C02571	map04931(Insulin resistance)	N-lactoyl-Leucine;L-Acetylcarnitine;5-(2-Methylpropyl)tetrahydro-2-oxo-3-furancarboxylic acid;5-Butyltetrahydro-2-oxo-3-furancarboxylic acid	1454.52	1546.85	2641.3	1269.11	1469.09	1036.64	1377.81	1866.65	895.417	1307.42	560.113	1280.16	2126.16	1224.13	1362.44	1457.81	1713.99	926.833	1209.47	1958.75	1034.19	1149.54	2261.83	747.621	1167.71	1255	1282.42	1913.08	1173.11	1035.29	1231.1	1641.04	874.005	1247.14	797.336	1240.22	1415.41
POS	POS_250.1773_4.3229	250.177	4.32292	O-Desmethyl-cis-tramadol	80.4	C15H23NO2	NA	NA	NA	NA	NA	Spermic acid 2;Isoleucyl-Threonine;Leucyl-Threonine;Threoninyl-Isoleucine;Threoninyl-Leucine	2102.77	1712.48	2375	2037.81	2533.33	3485.29	2742.12	2575.56	3031.36	2763.65	3368.93	3739.37	2026.18	2194.86	2638.55	2822.39	2115.52	2040.33	2597.23	4191.87	1778.6	2370.62	2735.43	3158.47	2514.91	2316.61	2368.29	2804.5	2238.46	1579.97	2924.5	2609.44	3355.15	2370	2442.73	3112.27	3347.42
NEG	NEG_203.0022_3.3368	203.002	3.3368	O-methoxycatechol-O-sulphate	77.7	C7H8O5S	Organic acids and derivatives	Organic sulfuric acids and derivatives	HMDB0060013	NA	NA	O-methoxycatechol-O-sulphate	213779	203048	115327	173355	160966	151734	171302	214419	139377	181098	152587	152516	176071	132119	67735	126633	82175.1	27771.8	40239.2	133990	47523	68337.6	109936	104538	53004.3	34852.6	20509.3	31846.9	19660.8	47735.6	31397.2	51306.2	25672.4	45000.5	26242.8	59794.3	106109
NEG	NEG_279.2334_7.5255	279.233	7.52552	Octadecadienoate	90	C18H32O2	Lipids and lipid-like molecules	Fatty Acyls	HMDB0062784	NA	NA	Linoleic acid;Bovinic acid;9E,11E-Octadecadienoic acid;10E,12Z-Octadecadienoic acid;Linoelaidic acid;Mangiferic acid;Linalyl caprylate;Ethyl 2E,4Z-hexadecadienoate;5-Octadecynoic acid;Octadecadienoate;6Z,9Z-octadecadienoic acid	2.22278e+06	3.3035e+06	2.80129e+06	1.99611e+06	2.9272e+06	1.67634e+06	2.44306e+06	1.8698e+06	2.07666e+06	1.37625e+06	1.49275e+06	1.42576e+06	2.53765e+06	2.95993e+06	5.42021e+06	4.59926e+06	3.54294e+06	4.14089e+06	8.34397e+06	3.43116e+06	3.77788e+06	4.91882e+06	2.53907e+06	2.58267e+06	4.95923e+06	6.19538e+06	8.39621e+06	5.25007e+06	5.57309e+06	5.95294e+06	4.36528e+06	3.4674e+06	6.03799e+06	5.53248e+06	5.38352e+06	4.19e+06	4.33595e+06
NEG	NEG_313.2373_5.5006	313.237	5.50062	Octadecanedioic acid	88	C18H34O4	Lipids and lipid-like molecules	Fatty Acyls	HMDB0000782	NA	NA	Octadecanedioic acid;9,10-DHOME;12,13-DHOME;(9xi,10xi,12xi)-9,10-Dihydroxy-12-octadecenoic acid;Dibutyl decanedioate	58949.4	76071.8	68186.1	104966	78982.1	93434.8	78753.7	101847	119391	138119	62203.5	62494.8	45905	73425.5	67597.7	67051.3	67773.9	102844	106538	71210.2	98422.4	81165.5	75276.6	52101.3	54210.4	91947.7	82048.4	82151.6	75835.9	71774.4	69607.2	55698.3	114182	80378.7	102968	61364.7	89630.4
POS	POS_282.2785_7.5924	282.279	7.59243	Oleamide	87.1	C18H35NO	Lipids and lipid-like molecules	Fatty Acyls	HMDB0002117	C19670	NA	Oleamide;(Â±)-(Z)-2-(5-Tetradecenyl)cyclobutanone	17742.5	15699.3	13419.4	8312.55	6315.05	15120.7	14533	45190.3	10165.1	50512.8	22684.3	56696.1	15431.6	11419.5	11990.7	12045.5	25867.9	13457.7	9731.06	13358.6	7187.34	8359.12	11548.7	30230.6	10403.2	10121.8	17074.4	5145.67	14893.5	5009.83	7182.94	7157.41	10973.7	7476.28	5317.43	5049.66	14169.2
NEG	NEG_341.268_4.4185	341.268	4.41847	Oleic acid	76.6	C18H34O2	Lipids and lipid-like molecules	Fatty Acyls	HMDB0000207	C00712	map00061(Fatty acid biosynthesis);map00073(Cutin, suberine and wax biosynthesis);map01040(Biosynthesis of unsaturated fatty acids);map01060(Biosynthesis of plant secondary metabolites);map04212(Longevity regulating pathway - worm)	NA	7262.74	7802.5	8567.06	7547.02	9205.66	6612.15	6214.19	5213.16	10757	7855.58	9141.34	7727.68	7048.42	7083.95	13993.8	6986.37	8959.94	8031.06	11754.4	5679.62	12804.6	7948.55	6291.31	6173.91	6262.61	6758.1	6435.97	5773.25	4751.87	7229.8	9980.72	8866.65	7542.92	6297.28	7141.33	6458.69	6402.43
POS	POS_318.2995_5.6913	318.299	5.6913	Ormosanine	72.6	C20H35N3	Alkaloids and derivatives	NA	NA	NA	NA	Phytosphingosine;(R)-3-Hydroxy-Octadecanoic acid;xi-10-Hydroxyoctadecanoic acid;9-hydroxyoctadecanoic acid;13-hydroxyoctadecanoic acid;12-Hydroxystearic acid;2-hydroxystearate	52377.1	57282	66248.3	52633.9	67165.1	70732.9	60726.9	59368.2	62449.4	59158.3	46106	75854.1	63485.3	52416.2	56300.3	64925.4	61674.9	51797.3	52310.1	57222.1	57512.6	52003.3	54800.7	61312.9	78244.5	60010.9	61686.7	60099.1	67900.5	66139.6	60386.6	61625.6	65550.8	54816.1	61265.3	61224.4	78226.2
POS	POS_538.3496_4.1876	538.35	4.18764	PC 18:0; PC(9:0/9:0)	76.1	C26H52NO8P	Lipids and lipid-like molecules	Glycerophospholipids	NA	C00157	map00564(Glycerophospholipid metabolism);map00590(Arachidonic acid metabolism);map00591(Linoleic acid metabolism);map00592(alpha-Linolenic acid metabolism);map01100(Metabolic pathways);map01110(Biosynthesis of secondary metabolites);map04723(Retrograde endocannabinoid signaling);map05231(Choline metabolism in cancer)	NA	3186.91	2546.57	4196.39	3670.53	2447.18	4506.39	4755.47	3124.25	4040.89	5189.89	4400.05	3118.09	3704.8	3366.24	4471.33	2142.41	4207.46	4700.45	4310.73	3720.71	2041.63	2879.57	2512.92	1721.49	3846.53	2430.28	3769.24	4699.62	3749.38	2717.22	4630.01	2122.76	2536.35	1875.77	2273.79	2287.35	2829.8
NEG	NEG_832.6049_4.3187	832.605	4.31872	PC 35:1; PC(17:0/18:1)	79.1	C43H84NO8P	Lipids and lipid-like molecules	Glycerophospholipids	NA	C00157	map00564(Glycerophospholipid metabolism);map00590(Arachidonic acid metabolism);map00591(Linoleic acid metabolism);map00592(alpha-Linolenic acid metabolism);map01100(Metabolic pathways);map01110(Biosynthesis of secondary metabolites);map04723(Retrograde endocannabinoid signaling);map05231(Choline metabolism in cancer)	NA	195985	214065	118099	186671	19621.3	376076	209029	70682.5	39031.6	78662.5	190423	155893	232620	215133	41976.2	24885.8	142091	197779	52516.8	172835	58398.8	66527.3	239515	94839.5	54256.1	229967	19299.5	321355	230348	246503	294068	118113	33382.9	203695	61912	221071	77097.9
NEG	NEG_830.5904_4.3284	830.59	4.3284	PC 35:2; PC(17:0/18:2)	86.1	C43H82NO8P	Lipids and lipid-like molecules	Glycerophospholipids	NA	C00157	map00564(Glycerophospholipid metabolism);map00590(Arachidonic acid metabolism);map00591(Linoleic acid metabolism);map00592(alpha-Linolenic acid metabolism);map01100(Metabolic pathways);map01110(Biosynthesis of secondary metabolites);map04723(Retrograde endocannabinoid signaling);map05231(Choline metabolism in cancer)	CL(i-13:0/a-21:0/i-22:0/a-25:0)[rac];CL(a-13:0/a-21:0/i-22:0/a-25:0)[rac];CL(i-13:0/i-21:0/i-22:0/a-25:0)[rac];CL(a-13:0/i-21:0/i-22:0/a-25:0)[rac];CL(a-13:0/a-21:0/a-25:0/i-22:0)[rac];CL(a-13:0/i-21:0/a-25:0/i-22:0)[rac];CL(i-13:0/i-21:0/a-25:0/i-22:0)[rac];CL(i-13:0/a-21:0/a-25:0/i-22:0)[rac];CL(i-13:0/i-22:0/a-21:0/a-25:0)[rac];CL(a-13:0/i-22:0/a-21:0/a-25:0)[rac];CL(i-13:0/i-22:0/i-21:0/a-25:…	332902	216455	320531	202802	27387.1	77736.4	68998.7	260740	284801	202021	254340	189607	229381	317387	201523	44744.8	472084	228916	144589	230950	308345	131970	201828	300214	410672	357665	24616.4	282288	296456	264865	218724	485704	119785	303765	222554	57503.7	192408
NEG	NEG_830.5904_9.52	830.59	9.51997	PC 35:2; PC(17:0/18:2)	79.9	C43H82NO8P	Lipids and lipid-like molecules	Glycerophospholipids	NA	C00157	map00564(Glycerophospholipid metabolism);map00590(Arachidonic acid metabolism);map00591(Linoleic acid metabolism);map00592(alpha-Linolenic acid metabolism);map01100(Metabolic pathways);map01110(Biosynthesis of secondary metabolites);map04723(Retrograde endocannabinoid signaling);map05231(Choline metabolism in cancer)	NA	2573.01	3025.89	3463.34	2478.77	716.717	3506.69	3203.38	3185.2	2309.19	3053.37	3311.97	2563.97	2640.34	3229.05	2655.71	1393.89	3040.74	2606.04	3098.21	3287.58	3149.43	3177.91	2889.02	2992.42	4032.41	2888.84	515.835	4113.97	3616.45	3034.97	3946.79	3405.8	2019.78	3340	3114.99	3112.96	3241.65
NEG	NEG_842.5907_4.378	842.591	4.37803	PC 36:3; PC(16:0/20:3)	83.1	C44H82NO8P	Lipids and lipid-like molecules	Glycerophospholipids	HMDB07980;HMDB07981	C00157	map00564(Glycerophospholipid metabolism);map00590(Arachidonic acid metabolism);map00591(Linoleic acid metabolism);map00592(alpha-Linolenic acid metabolism);map01100(Metabolic pathways);map01110(Biosynthesis of secondary metabolites);map04723(Retrograde endocannabinoid signaling);map05231(Choline metabolism in cancer)	PG(18:0/22:4(7Z,10Z,13Z,16Z))	914966	480352	281561	383048	367357	615865	559321	478444	1.48453e+06	387667	399595	552361	389091	752391	1.57968e+06	909215	571391	552083	431920	702755	722508	820882	482301	568421	2.26602e+06	652070	18142.8	985447	635246	579878	572878	1.33455e+06	1.36452e+06	669277	458320	532483	642218
NEG	NEG_840.5757_9.5204	840.576	9.52045	PC 36:4; PC(16:0/20:4)	84.6	C44H80NO8P	Lipids and lipid-like molecules	Glycerophospholipids	HMDB07982;HMDB08429	C00157	map00564(Glycerophospholipid metabolism);map00590(Arachidonic acid metabolism);map00591(Linoleic acid metabolism);map00592(alpha-Linolenic acid metabolism);map01100(Metabolic pathways);map01110(Biosynthesis of secondary metabolites);map04723(Retrograde endocannabinoid signaling);map05231(Choline metabolism in cancer)	PG(18:0/22:5(4Z,7Z,10Z,13Z,16Z));PG(18:0/22:5(7Z,10Z,13Z,16Z,19Z));PG(18:1(11Z)/22:4(7Z,10Z,13Z,16Z));PG(18:1(9Z)/22:4(7Z,10Z,13Z,16Z))	1849.03	2916.44	2127.54	2524.31	4168.87	3023.12	2484.41	2052.81	3718.33	2724.32	2324.21	2125.09	3043.18	1605.12	3209.59	3656.19	2651.27	1858.15	2128.85	2955.12	2188.01	2185.2	2394.66	2430.81	4252.41	3650.61	2874.89	2219.71	2145.92	2672.87	2655.49	1786.03	3270.14	1700.64	3058.62	2308.93	2553.96
NEG	NEG_868.6061_4.4195	868.606	4.4195	PC 38:4; PC(18:0/20:4)	85.6	C46H84NO8P	Lipids and lipid-like molecules	Glycerophospholipids	HMDB08048	C00157	map00564(Glycerophospholipid metabolism);map00590(Arachidonic acid metabolism);map00591(Linoleic acid metabolism);map00592(alpha-Linolenic acid metabolism);map01100(Metabolic pathways);map01110(Biosynthesis of secondary metabolites);map04723(Retrograde endocannabinoid signaling);map05231(Choline metabolism in cancer)	NA	576627	383166	1.06143e+06	398591	41170.2	616153	433295	406816	32079.7	489085	505543	429411	549009	133671	459037	61066.5	1.15644e+06	323344	564494	538544	488217	148069	392805	195196	667935	107037	34975.9	459037	154873	519050	565421	1.35649e+06	106887	264868	1.01935e+06	94281.9	398056
NEG	NEG_868.6064_9.5217	868.606	9.52171	PC 38:4; PC(18:0/20:4)	84.1	C46H84NO8P	Lipids and lipid-like molecules	Glycerophospholipids	HMDB08048	C00157	map00564(Glycerophospholipid metabolism);map00590(Arachidonic acid metabolism);map00591(Linoleic acid metabolism);map00592(alpha-Linolenic acid metabolism);map01100(Metabolic pathways);map01110(Biosynthesis of secondary metabolites);map04723(Retrograde endocannabinoid signaling);map05231(Choline metabolism in cancer)	NA	4802.01	6024.03	6203.08	4867.1	507.95	5876.14	4779.09	3171.3	3029.84	4603.13	5369.59	3948.8	4423	4353.17	3585.64	684.57	9049.12	3659.01	4447.36	4941.23	5536.96	4711.74	4096.87	4880.96	5907.04	5190.3	320.184	4416.79	6018.2	4031.09	5662.28	7227.27	1123.36	4121.24	5856	4692.27	4860.04
POS	POS_760.5839_9.4967	760.584	9.49672	PC(16:0/18:1(9Z))	92.3	C42H82NO8P	Lipids and lipid-like molecules	Glycerophospholipids	HMDB0007972	C00157	map00564(Glycerophospholipid metabolism);map00590(Arachidonic acid metabolism);map00591(Linoleic acid metabolism);map00592(alpha-Linolenic acid metabolism);map01100(Metabolic pathways);map01110(Biosynthesis of secondary metabolites);map04723(Retrograde endocannabinoid signaling);map05231(Choline metabolism in cancer)	PC(14:0/20:1(11Z));PC(14:1(9Z)/20:0);PC(16:0/18:1(11Z));PC(16:0/18:1(9Z));PC(16:1(9Z)/18:0);PC(18:0/16:1(9Z));PC(18:1(11Z)/16:0);PC(18:1(9Z)/16:0);PC(20:0/14:1(9Z));PC(20:1(11Z)/14:0);PE(15:0/22:1(13Z));PE(22:1(13Z)/15:0)	37719.2	44314.7	39478.6	36882.3	26941.9	43165.2	36188.3	30048.9	36927.3	39939.6	36712.5	229631	43195.1	39515	29210.9	42121.6	260618	8172.92	44448.5	32806.8	32185.5	29360.2	189895	37070.3	25477	53555.6	40185	8761.77	9535.74	29118.1	42695.8	40274.7	32666.2	45617.7	43412.5	43177.9	43674.2
POS	POS_760.5852_4.4446	760.585	4.44458	PC(16:0/18:1(9Z))	92.7	C42H82NO8P	Lipids and lipid-like molecules	Glycerophospholipids	HMDB0007972	C00157	map00564(Glycerophospholipid metabolism);map00590(Arachidonic acid metabolism);map00591(Linoleic acid metabolism);map00592(alpha-Linolenic acid metabolism);map01100(Metabolic pathways);map01110(Biosynthesis of secondary metabolites);map04723(Retrograde endocannabinoid signaling);map05231(Choline metabolism in cancer)	PC(14:0/20:1(11Z));PC(14:1(9Z)/20:0);PC(16:0/18:1(11Z));PC(16:0/18:1(9Z));PC(16:1(9Z)/18:0);PC(18:0/16:1(9Z));PC(18:1(11Z)/16:0);PC(18:1(9Z)/16:0);PC(20:0/14:1(9Z));PC(20:1(11Z)/14:0);PE(15:0/22:1(13Z));PE(22:1(13Z)/15:0)	2.28551e+06	2.06095e+06	1.52969e+06	2.13123e+06	1.78116e+06	2.56925e+06	2.53335e+06	2.12854e+06	1.74985e+06	2.23467e+06	839975	2.22652e+06	2.56412e+06	2.42516e+06	1.87044e+06	1.8214e+06	2.82049e+06	296106	2.39369e+06	2.17116e+06	1.32835e+06	2.67191e+06	207569	2.25214e+06	2.1454e+06	3.24829e+06	2.63566e+06	2.83478e+06	2.23668e+06	2.40107e+06	2.55444e+06	911948	2.31681e+06	2.85509e+06	2.77442e+06	2.30874e+06	2.18689e+06
POS	POS_758.5712_9.4994	758.571	9.49939	PC(16:0/18:2(9Z,12Z))	93	C42H80NO8P	Lipids and lipid-like molecules	Glycerophospholipids	HMDB0007973	C00157	map00564(Glycerophospholipid metabolism);map00590(Arachidonic acid metabolism);map00591(Linoleic acid metabolism);map00592(alpha-Linolenic acid metabolism);map01100(Metabolic pathways);map01110(Biosynthesis of secondary metabolites);map04723(Retrograde endocannabinoid signaling);map05231(Choline metabolism in cancer)	PC(14:0/20:2(11Z,14Z));PC(14:1(9Z)/20:1(11Z));PC(16:0/18:2(9Z,12Z));PC(16:1(9Z)/18:1(11Z));PC(16:1(9Z)/18:1(9Z));PC(18:1(11Z)/16:1(9Z));PC(18:1(9Z)/16:1(9Z));PC(18:2(9Z,12Z)/16:0);PC(20:1(11Z)/14:1(9Z));PC(20:2(11Z,14Z)/14:0);PE(15:0/22:2(13Z,16Z));PE(22:2(13Z,16Z)/15:0);PE-NMe(18:1(9Z)/18:1(9Z))	31478.6	346431	38254.9	28025.6	38663.7	62776.7	42840	36576.2	55918.9	39984.6	49014.6	57828.3	52370.1	44358.6	50913.2	53727.9	46078.6	49010.5	49582.5	40982.8	43334.6	24401.2	49286.7	42400.6	45569.6	48552	60280.2	39188.9	61646.3	37344.7	53926.1	54367.4	45334.6	47546.5	38564.5	57321.9	56907
POS	POS_758.5717_4.3981	758.572	4.39812	PC(16:0/18:2(9Z,12Z))	93	C42H80NO8P	Lipids and lipid-like molecules	Glycerophospholipids	HMDB0007973	C00157	map00564(Glycerophospholipid metabolism);map00590(Arachidonic acid metabolism);map00591(Linoleic acid metabolism);map00592(alpha-Linolenic acid metabolism);map01100(Metabolic pathways);map01110(Biosynthesis of secondary metabolites);map04723(Retrograde endocannabinoid signaling);map05231(Choline metabolism in cancer)	PC(14:0/20:2(11Z,14Z));PC(14:1(9Z)/20:1(11Z));PC(16:0/18:2(9Z,12Z));PC(16:1(9Z)/18:1(11Z));PC(16:1(9Z)/18:1(9Z));PC(18:1(11Z)/16:1(9Z));PC(18:1(9Z)/16:1(9Z));PC(18:2(9Z,12Z)/16:0);PC(20:1(11Z)/14:1(9Z));PC(20:2(11Z,14Z)/14:0);PE(15:0/22:2(13Z,16Z));PE(22:2(13Z,16Z)/15:0);PE-NMe(18:1(9Z)/18:1(9Z))	1.99711e+06	1.78456e+06	2.28345e+06	2.83683e+06	3.72419e+06	2.54034e+06	3.97202e+06	286782	1.9036e+06	2.50254e+06	3.89021e+06	3.6095e+06	3.26798e+06	2.38117e+06	4.16724e+06	709999	2.42228e+06	3.59724e+06	3.10437e+06	3.37047e+06	3.59443e+06	2.28943e+06	4.07925e+06	3.5244e+06	4.13863e+06	4.56349e+06	3.65476e+06	2.5359e+06	4.16455e+06	3.77534e+06	3.96242e+06	2.63306e+06	4.11039e+06	2.73484e+06	3.10375e+06	4.30707e+06	2.26896e+06
POS	POS_784.585_9.4987	784.585	9.49873	PC(16:0/20:3(5Z,8Z,11Z))	93	C44H82NO8P	Lipids and lipid-like molecules	Glycerophospholipids	HMDB0007980	C00157	map00564(Glycerophospholipid metabolism);map00590(Arachidonic acid metabolism);map00591(Linoleic acid metabolism);map00592(alpha-Linolenic acid metabolism);map01100(Metabolic pathways);map01110(Biosynthesis of secondary metabolites);map04723(Retrograde endocannabinoid signaling);map05231(Choline metabolism in cancer)	PC(14:1(9Z)/22:2(13Z,16Z));PC(16:0/20:3(5Z,8Z,11Z));PC(16:0/20:3(8Z,11Z,14Z));PC(16:1(9Z)/20:2(11Z,14Z));PC(18:0/18:3(6Z,9Z,12Z));PC(18:0/18:3(9Z,12Z,15Z));PC(18:1(11Z)/18:2(9Z,12Z));PC(18:1(9Z)/18:2(9Z,12Z));PC(18:2(9Z,12Z)/18:1(11Z));PC(18:2(9Z,12Z)/18:1(9Z));PC(18:3(6Z,9Z,12Z)/18:0);PC(18:3(9Z,12Z,15Z)/18:0);PC(20:2(11Z,14Z)/16:1(9Z));PC(20:3(5Z,8Z,11Z)/16:0);PC(20:3(8Z,11Z,14Z)/16:0);PC(22:2(…	16711.6	28836.8	240967	21294.2	20418.8	28224.2	22636.9	18540.9	222659	24365.9	23483.8	27009.5	250400	18451.9	24554.6	27839.5	29687	25242.5	23517.1	22548.4	23405.1	16919.9	26275.5	28641.3	25122.8	32641.6	29183.6	27759.7	42910.3	22542.8	26721.3	25855.4	23733.8	23620.1	27742.4	27328	29111.5
POS	POS_784.586_4.4302	784.586	4.43022	PC(16:0/20:3(5Z,8Z,11Z))	93.2	C44H82NO8P	Lipids and lipid-like molecules	Glycerophospholipids	HMDB0007980	C00157	map00564(Glycerophospholipid metabolism);map00590(Arachidonic acid metabolism);map00591(Linoleic acid metabolism);map00592(alpha-Linolenic acid metabolism);map01100(Metabolic pathways);map01110(Biosynthesis of secondary metabolites);map04723(Retrograde endocannabinoid signaling);map05231(Choline metabolism in cancer)	PC(14:1(9Z)/22:2(13Z,16Z));PC(16:0/20:3(5Z,8Z,11Z));PC(16:0/20:3(8Z,11Z,14Z));PC(16:1(9Z)/20:2(11Z,14Z));PC(18:0/18:3(6Z,9Z,12Z));PC(18:0/18:3(9Z,12Z,15Z));PC(18:1(11Z)/18:2(9Z,12Z));PC(18:1(9Z)/18:2(9Z,12Z));PC(18:2(9Z,12Z)/18:1(11Z));PC(18:2(9Z,12Z)/18:1(9Z));PC(18:3(6Z,9Z,12Z)/18:0);PC(18:3(9Z,12Z,15Z)/18:0);PC(20:2(11Z,14Z)/16:1(9Z));PC(20:3(5Z,8Z,11Z)/16:0);PC(20:3(8Z,11Z,14Z)/16:0);PC(22:2(…	1.11134e+06	1.85159e+06	545093	1.40651e+06	1.27593e+06	1.87537e+06	1.64036e+06	1.55002e+06	1.42897e+06	363963	1.56058e+06	1.5674e+06	1.69851e+06	1.11502e+06	1.76957e+06	1.52652e+06	1.64078e+06	1.60939e+06	1.43798e+06	1.60053e+06	1.51604e+06	1.47744e+06	1.62481e+06	1.65465e+06	1.88868e+06	2.11103e+06	1.35013e+06	1.47262e+06	1.89585e+06	1.71076e+06	1.71546e+06	1.91946e+06	1.69155e+06	1.52917e+06	1.64158e+06	1.75216e+06	1.26478e+06
POS	POS_810.6004_9.5006	810.6	9.50055	PC(16:0/22:4(7Z,10Z,13Z,16Z))	88.6	C46H84NO8P	Lipids and lipid-like molecules	Glycerophospholipids	HMDB0007988	C00157	map00564(Glycerophospholipid metabolism);map00590(Arachidonic acid metabolism);map00591(Linoleic acid metabolism);map00592(alpha-Linolenic acid metabolism);map01100(Metabolic pathways);map01110(Biosynthesis of secondary metabolites);map04723(Retrograde endocannabinoid signaling);map05231(Choline metabolism in cancer)	PC(16:0/22:4(7Z,10Z,13Z,16Z));PC(18:0/20:4(5Z,8Z,11Z,14Z));PC(18:0/20:4(8Z,11Z,14Z,17Z));PC(18:1(11Z)/20:3(5Z,8Z,11Z));PC(18:1(11Z)/20:3(8Z,11Z,14Z));PC(18:1(9Z)/20:3(5Z,8Z,11Z));PC(18:1(9Z)/20:3(8Z,11Z,14Z));PC(18:2(9Z,12Z)/20:2(11Z,14Z));PC(18:3(6Z,9Z,12Z)/20:1(11Z));PC(18:3(9Z,12Z,15Z)/20:1(11Z));PC(18:4(6Z,9Z,12Z,15Z)/20:0);PC(20:0/18:4(6Z,9Z,12Z,15Z));PC(20:1(11Z)/18:3(6Z,9Z,12Z));PC(20:1(11…	30142.4	35616.2	26460.7	32978.7	22611	29083.7	20983.4	24387.8	28152.9	27711.2	23000.1	30662.6	33812.8	33154.4	26776.4	32382.4	36059.9	5784.9	30101.7	27457.5	22702.5	30805.4	27244	28244.1	25715	43161.8	33591.5	42290.6	46481.4	26932	27282.7	32217.3	25284.8	23685.7	31427.6	28474.9	35421.6
POS	POS_810.601_4.4522	810.601	4.45224	PC(16:0/22:4(7Z,10Z,13Z,16Z))	91.9	C46H84NO8P	Lipids and lipid-like molecules	Glycerophospholipids	HMDB0007988	C00157	map00564(Glycerophospholipid metabolism);map00590(Arachidonic acid metabolism);map00591(Linoleic acid metabolism);map00592(alpha-Linolenic acid metabolism);map01100(Metabolic pathways);map01110(Biosynthesis of secondary metabolites);map04723(Retrograde endocannabinoid signaling);map05231(Choline metabolism in cancer)	PC(16:0/22:4(7Z,10Z,13Z,16Z));PC(18:0/20:4(5Z,8Z,11Z,14Z));PC(18:0/20:4(8Z,11Z,14Z,17Z));PC(18:1(11Z)/20:3(5Z,8Z,11Z));PC(18:1(11Z)/20:3(8Z,11Z,14Z));PC(18:1(9Z)/20:3(5Z,8Z,11Z));PC(18:1(9Z)/20:3(8Z,11Z,14Z));PC(18:2(9Z,12Z)/20:2(11Z,14Z));PC(18:3(6Z,9Z,12Z)/20:1(11Z));PC(18:3(9Z,12Z,15Z)/20:1(11Z));PC(18:4(6Z,9Z,12Z,15Z)/20:0);PC(20:0/18:4(6Z,9Z,12Z,15Z));PC(20:1(11Z)/18:3(6Z,9Z,12Z));PC(20:1(11…	1.34631e+06	1.11733e+06	1.27795e+06	622346	1.08453e+06	1.45347e+06	1.24337e+06	1.22422e+06	137174	1.39362e+06	1.27252e+06	1.19131e+06	1.15257e+06	1.38585e+06	1.08884e+06	1.15571e+06	343931	1.46509e+06	1.3213e+06	1.18877e+06	1.12622e+06	663998	1.18722e+06	1.14689e+06	1.24248e+06	1.62396e+06	1.37551e+06	1.5597e+06	1.36819e+06	1.32785e+06	896017	1.45882e+06	801887	907704	1.45976e+06	1.30489e+06	209664
POS	POS_786.6015_9.4951	786.601	9.49511	PC(18:0/18:2(9Z,12Z))	94.2	C44H84NO8P	Lipids and lipid-like molecules	Glycerophospholipids	HMDB0008039	C00157	map00564(Glycerophospholipid metabolism);map00590(Arachidonic acid metabolism);map00591(Linoleic acid metabolism);map00592(alpha-Linolenic acid metabolism);map01100(Metabolic pathways);map01110(Biosynthesis of secondary metabolites);map04723(Retrograde endocannabinoid signaling);map05231(Choline metabolism in cancer)	PC(18:1(9Z)/18:1(9Z)) ;PC(14:0/22:2(13Z,16Z));PC(14:1(9Z)/22:1(13Z));PC(16:0/20:2(11Z,14Z));PC(16:1(9Z)/20:1(11Z));PC(18:0/18:2(9Z,12Z));PC(18:1(11Z)/18:1(11Z));PC(18:1(11Z)/18:1(9Z));PC(18:1(9Z)/18:1(11Z));PC(18:2(9Z,12Z)/18:0);PC(20:1(11Z)/16:1(9Z));PC(20:2(11Z,14Z)/16:0);PC(22:1(13Z)/14:1(9Z));PC(22:2(13Z,16Z)/14:0);1,2-dioleoyl-sn-glycero-3-phosphocholine	100842	126065	101357	731979	91539	127157	107827	98856.2	112306	112880	93733.4	909649	105270	111004	96022	125430	108078	109926	122004	799360	80663	85639.9	20869.2	117534	72648.3	141659	135287	136921	163302	86424.8	108763	109629	649449	104236	112796	107546	188230
POS	POS_808.5847_9.501	808.585	9.50102	PC(18:0/20:5(5Z,8Z,11Z,14Z,17Z))	87.1	C46H82NO8P	Lipids and lipid-like molecules	Glycerophospholipids	HMDB0008050	C00157	map00564(Glycerophospholipid metabolism);map00590(Arachidonic acid metabolism);map00591(Linoleic acid metabolism);map00592(alpha-Linolenic acid metabolism);map01100(Metabolic pathways);map01110(Biosynthesis of secondary metabolites);map04723(Retrograde endocannabinoid signaling);map05231(Choline metabolism in cancer)	PC(16:0/22:5(4Z,7Z,10Z,13Z,16Z));PC(16:0/22:5(7Z,10Z,13Z,16Z,19Z));PC(16:1(9Z)/22:4(7Z,10Z,13Z,16Z));PC(18:0/20:5(5Z,8Z,11Z,14Z,17Z));PC(18:1(11Z)/20:4(5Z,8Z,11Z,14Z));PC(18:1(11Z)/20:4(8Z,11Z,14Z,17Z));PC(18:1(9Z)/20:4(5Z,8Z,11Z,14Z));PC(18:1(9Z)/20:4(8Z,11Z,14Z,17Z));PC(18:2(9Z,12Z)/20:3(5Z,8Z,11Z));PC(18:2(9Z,12Z)/20:3(8Z,11Z,14Z));PC(18:3(6Z,9Z,12Z)/20:2(11Z,14Z));PC(18:3(9Z,12Z,15Z)/20:2(11Z…	15584.1	20555.6	15423	15724.3	15314.4	17779.2	15420	17998.2	17915.2	17825.9	15855.1	20536.1	17256.8	17238.7	16845.2	19838.8	20553.8	18729.3	20522.8	18761.6	18337.4	13536.4	18524.4	20909.7	15119.3	18275.9	19877.1	22105.2	28872.3	15997	20962.9	17846.6	16249.8	16660.1	20300.8	20361.4	27740.9
POS	POS_846.7073_9.228	846.707	9.22799	PC(18:0/22:0)	78.4	C48H96NO8P	Lipids and lipid-like molecules	Glycerophospholipids	HMDB0008051	C00157	map00564(Glycerophospholipid metabolism);map00590(Arachidonic acid metabolism);map00591(Linoleic acid metabolism);map00592(alpha-Linolenic acid metabolism);map01100(Metabolic pathways);map01110(Biosynthesis of secondary metabolites);map04723(Retrograde endocannabinoid signaling);map05231(Choline metabolism in cancer)	SM(d18:0/24:1(15Z)(OH))	3237.62	2799.96	6166.36	2977.75	3628.21	3619.94	3186.37	1512.85	3273.34	3641.43	2721.38	2650.13	3216.71	3530.64	3967.19	2636.77	4366.16	2868.55	3927.78	2949.76	3623.81	2815.93	2280.92	3811.38	4099.54	4505.48	4062.46	3476.36	3040.42	2682.06	2687.61	4583.06	3564.87	3559.59	3898.46	3061.93	2036.94
POS	POS_782.5689_9.5004	782.569	9.50037	PC(18:2(9Z,12Z)/18:2(9Z,12Z))	89.9	C44H80NO8P	Lipids and lipid-like molecules	Glycerophospholipids	HMDB0008138	C00157	map00564(Glycerophospholipid metabolism);map00590(Arachidonic acid metabolism);map00591(Linoleic acid metabolism);map00592(alpha-Linolenic acid metabolism);map01100(Metabolic pathways);map01110(Biosynthesis of secondary metabolites);map04723(Retrograde endocannabinoid signaling);map05231(Choline metabolism in cancer)	PC(14:0/22:4(7Z,10Z,13Z,16Z));PC(16:0/20:4(5Z,8Z,11Z,14Z));PC(16:1(9Z)/20:3(5Z,8Z,11Z));PC(16:1(9Z)/20:3(8Z,11Z,14Z));PC(18:0/18:4(6Z,9Z,12Z,15Z));PC(18:1(11Z)/18:3(6Z,9Z,12Z));PC(18:1(11Z)/18:3(9Z,12Z,15Z));PC(18:1(9Z)/18:3(6Z,9Z,12Z));PC(18:1(9Z)/18:3(9Z,12Z,15Z));PC(18:2(9Z,12Z)/18:2(9Z,12Z));PC(18:3(6Z,9Z,12Z)/18:1(11Z));PC(18:3(6Z,9Z,12Z)/18:1(9Z));PC(18:3(9Z,12Z,15Z)/18:1(11Z));PC(18:3(9Z,1…	12194.2	15900.5	13202.6	11553.6	12691.3	16931.9	12340.1	15187.7	3946.11	17199.6	13802.2	18837.9	12815.2	13289.4	16773.3	15916.9	15119.9	15949	16482.3	14538.4	14814.4	11766.3	15101.3	17543.4	15420.7	14528.3	16292.5	4468.35	18200.2	14579.2	15967.8	15031.6	11969.2	13832.4	17022.9	15492.2	18433.9
POS	POS_782.5699_4.2893	782.57	4.28931	PC(18:2(9Z,12Z)/18:2(9Z,12Z))	91.2	C44H80NO8P	Lipids and lipid-like molecules	Glycerophospholipids	HMDB0008138	C00157	map00564(Glycerophospholipid metabolism);map00590(Arachidonic acid metabolism);map00591(Linoleic acid metabolism);map00592(alpha-Linolenic acid metabolism);map01100(Metabolic pathways);map01110(Biosynthesis of secondary metabolites);map04723(Retrograde endocannabinoid signaling);map05231(Choline metabolism in cancer)	PC(14:0/22:4(7Z,10Z,13Z,16Z));PC(16:0/20:4(5Z,8Z,11Z,14Z));PC(16:1(9Z)/20:3(5Z,8Z,11Z));PC(16:1(9Z)/20:3(8Z,11Z,14Z));PC(18:0/18:4(6Z,9Z,12Z,15Z));PC(18:1(11Z)/18:3(6Z,9Z,12Z));PC(18:1(11Z)/18:3(9Z,12Z,15Z));PC(18:1(9Z)/18:3(6Z,9Z,12Z));PC(18:1(9Z)/18:3(9Z,12Z,15Z));PC(18:2(9Z,12Z)/18:2(9Z,12Z));PC(18:3(6Z,9Z,12Z)/18:1(11Z));PC(18:3(6Z,9Z,12Z)/18:1(9Z));PC(18:3(9Z,12Z,15Z)/18:1(11Z));PC(18:3(9Z,1…	510094	482614	479225	64138.3	496586	596710	544593	229060	579593	120645	590845	112860	451932	270638	638286	620469	528311	116944	122890	577674	538274	411739	133055	567208	587334	507882	423499	108676	113839	122018	780473	89692.4	593088	558311	561524	627893	65565.7
POS	POS_806.5677_9.5007	806.568	9.50073	PC(18:2(9Z,12Z)/20:4(5Z,8Z,11Z,14Z))	85.6	C46H80NO8P	Lipids and lipid-like molecules	Glycerophospholipids	HMDB0008147	C00157	map00564(Glycerophospholipid metabolism);map00590(Arachidonic acid metabolism);map00591(Linoleic acid metabolism);map00592(alpha-Linolenic acid metabolism);map01100(Metabolic pathways);map01110(Biosynthesis of secondary metabolites);map04723(Retrograde endocannabinoid signaling);map05231(Choline metabolism in cancer)	Lactosylceramide (d18:1/12:0);PC(16:0/22:6(4Z,7Z,10Z,13Z,16Z,19Z));PC(16:1(9Z)/22:5(4Z,7Z,10Z,13Z,16Z));PC(16:1(9Z)/22:5(7Z,10Z,13Z,16Z,19Z));PC(18:1(11Z)/20:5(5Z,8Z,11Z,14Z,17Z));PC(18:1(9Z)/20:5(5Z,8Z,11Z,14Z,17Z));PC(18:2(9Z,12Z)/20:4(5Z,8Z,11Z,14Z));PC(18:2(9Z,12Z)/20:4(8Z,11Z,14Z,17Z));PC(18:3(6Z,9Z,12Z)/20:3(5Z,8Z,11Z));PC(18:3(6Z,9Z,12Z)/20:3(8Z,11Z,14Z));PC(18:3(9Z,12Z,15Z)/20:3(5Z,8Z,11Z…	3155.57	4737.17	4493.89	4102.63	3911.96	5418.05	4423.47	4973.15	5286.6	4123.24	5053.27	6427.38	3994.09	3943.06	4644.25	4509.15	5433.81	4904.85	5129.86	5310.67	4969.24	3591.86	5674.29	5499.08	4642.31	5226.48	5066.08	5441.39	6765.91	5731.52	4733.58	5879.04	3306.12	5199.04	5352.54	5729.49	5803.53
POS	POS_756.5616_9.4912	756.562	9.4912	PC(18:3(6Z,9Z,12Z)/16:0)	86.2	C42H78NO8P	Lipids and lipid-like molecules	Glycerophospholipids	HMDB0008166	C00157	map00564(Glycerophospholipid metabolism);map00590(Arachidonic acid metabolism);map00591(Linoleic acid metabolism);map00592(alpha-Linolenic acid metabolism);map01100(Metabolic pathways);map01110(Biosynthesis of secondary metabolites);map04723(Retrograde endocannabinoid signaling);map05231(Choline metabolism in cancer)	NA	3488.1	3286.91	3870.81	3732.73	4420.48	5574.83	4102.23	3754.17	4326.06	4297.67	4643.76	5867.64	3214.4	3741.76	5065.32	4168.1	3715.72	4472.11	4470.54	4823.53	4238.19	3484.24	5808.74	3712.94	4815.88	4355.04	5375.72	5511.52	4587.41	3663.29	5126.76	3875.96	6555.55	1529.78	4756.07	4292.22	6259.69
POS	POS_804.5549_9.5014	804.555	9.50143	PC(18:3(6Z,9Z,12Z)/20:4(8Z,11Z,14Z,17Z))	78.7	C46H78NO8P	Lipids and lipid-like molecules	Glycerophospholipids	HMDB0008181	C00157	map00564(Glycerophospholipid metabolism);map00590(Arachidonic acid metabolism);map00591(Linoleic acid metabolism);map00592(alpha-Linolenic acid metabolism);map01100(Metabolic pathways);map01110(Biosynthesis of secondary metabolites);map04723(Retrograde endocannabinoid signaling);map05231(Choline metabolism in cancer)	NA	1210.82	1580.16	1408.47	2143.91	2461.45	2348.42	1408.39	1905.85	2736.79	2022.03	1530.88	1913.5	2162	2525.7	1861.98	1640.39	1423.62	1819.53	2165.25	1136.5	2016.74	2319.38	2546.37	2806.46	1952.87	2561.22	3402.74	1303.71	2416.33	2230.58	2332.55	2657.86	2215.49	1113.42	2937.45	1798.12	2365.66
POS	POS_774.5999_9.4913	774.6	9.49133	PC(20:1(11Z)/15:0)	90.9	C43H84NO8P	Lipids and lipid-like molecules	Glycerophospholipids	HMDB0008297	C00157	map00564(Glycerophospholipid metabolism);map00590(Arachidonic acid metabolism);map00591(Linoleic acid metabolism);map00592(alpha-Linolenic acid metabolism);map01100(Metabolic pathways);map01110(Biosynthesis of secondary metabolites);map04723(Retrograde endocannabinoid signaling);map05231(Choline metabolism in cancer)	PC(15:0/20:1(11Z));PC(20:1(11Z)/15:0);PE(14:0/24:1(15Z));PE(14:1(9Z)/24:0);PE(16:0/22:1(13Z));PE(16:1(9Z)/22:0);PE(18:0/20:1(11Z));PE(18:1(11Z)/20:0);PE(18:1(9Z)/20:0);PE(20:0/18:1(11Z));PE(20:0/18:1(9Z));PE(20:1(11Z)/18:0);PE(22:0/16:1(9Z));PE(22:1(13Z)/16:0);PE(24:0/14:1(9Z));PE(24:1(15Z)/14:0)	6483.43	13502.1	5101.69	8820.58	5652.89	8393.2	7960.67	4808.78	8252.41	8430.01	5820.04	9451.11	27411.6	7281	8024.25	7629.54	7782.6	1466.75	7139.12	5490.94	6513.7	8683.19	8464.88	7298.73	6611.62	12937.4	9007.16	12211.5	3277.68	6003.53	5381.25	5510.53	6804.86	9730.36	7525.55	9481.73	3431.99
POS	POS_772.5883_9.4916	772.588	9.49156	PC(20:2(11Z,14Z)/15:0)	88.8	C43H82NO8P	Lipids and lipid-like molecules	Glycerophospholipids	HMDB0008330	C00157	map00564(Glycerophospholipid metabolism);map00590(Arachidonic acid metabolism);map00591(Linoleic acid metabolism);map00592(alpha-Linolenic acid metabolism);map01100(Metabolic pathways);map01110(Biosynthesis of secondary metabolites);map04723(Retrograde endocannabinoid signaling);map05231(Choline metabolism in cancer)	PC(15:0/20:2(11Z,14Z));PC(20:2(11Z,14Z)/15:0);PE(14:1(9Z)/24:1(15Z));PE(16:0/22:2(13Z,16Z));PE(16:1(9Z)/22:1(13Z));PE(18:0/20:2(11Z,14Z));PE(18:1(11Z)/20:1(11Z));PE(18:1(9Z)/20:1(11Z));PE(18:2(9Z,12Z)/20:0);PE(20:0/18:2(9Z,12Z));PE(20:1(11Z)/18:1(11Z));PE(20:1(11Z)/18:1(9Z));PE(20:2(11Z,14Z)/18:0);PE(22:1(13Z)/16:1(9Z));PE(22:2(13Z,16Z)/16:0);PE(24:1(15Z)/14:1(9Z));PE-NMe2(18:1(9Z)/18:1(9Z))	8555.48	2008.89	11481.3	10125	5748.6	9719.65	7564.24	7090.58	10107.6	7284.26	2225.3	14084.7	8713.45	4561.74	9076.08	8894.82	10551.6	2292.09	8359.01	7944.12	9196.26	8222.63	8558.64	10635.2	8317.73	8498.39	2149.04	9298.18	12113.1	9515.72	8199.72	12791.4	10433.7	11012.5	10134.9	9375.49	7652.85
POS	POS_772.5895_4.4376	772.59	4.43762	PC(20:2(11Z,14Z)/15:0)	92.2	C43H82NO8P	Lipids and lipid-like molecules	Glycerophospholipids	HMDB0008330	C00157	map00564(Glycerophospholipid metabolism);map00590(Arachidonic acid metabolism);map00591(Linoleic acid metabolism);map00592(alpha-Linolenic acid metabolism);map01100(Metabolic pathways);map01110(Biosynthesis of secondary metabolites);map04723(Retrograde endocannabinoid signaling);map05231(Choline metabolism in cancer)	NA	464104	502653	523180	447846	250384	544909	412736	606347	475483	500527	482230	525804	454974	394531	541271	347954	403524	608719	502183	577495	433835	449137	480921	559230	550165	689162	144011	549497	99932.5	615866	512134	592687	469592	646262	527047	503661	354813
POS	POS_780.5517_8.1103	780.552	8.11028	PC(20:4(8Z,11Z,14Z,17Z)/16:1(9Z))	83.6	C44H78NO8P	Lipids and lipid-like molecules	Glycerophospholipids	HMDB0008463	C00157	map00564(Glycerophospholipid metabolism);map00590(Arachidonic acid metabolism);map00591(Linoleic acid metabolism);map00592(alpha-Linolenic acid metabolism);map01100(Metabolic pathways);map01110(Biosynthesis of secondary metabolites);map04723(Retrograde endocannabinoid signaling);map05231(Choline metabolism in cancer)	PC(14:0/22:5(4Z,7Z,10Z,13Z,16Z));PC(14:0/22:5(7Z,10Z,13Z,16Z,19Z));PC(14:1(9Z)/22:4(7Z,10Z,13Z,16Z));PC(16:0/20:5(5Z,8Z,11Z,14Z,17Z));PC(16:1(9Z)/20:4(5Z,8Z,11Z,14Z));PC(16:1(9Z)/20:4(8Z,11Z,14Z,17Z));PC(18:1(11Z)/18:4(6Z,9Z,12Z,15Z));PC(18:1(9Z)/18:4(6Z,9Z,12Z,15Z));PC(18:2(9Z,12Z)/18:3(6Z,9Z,12Z));PC(18:2(9Z,12Z)/18:3(9Z,12Z,15Z));PC(18:3(6Z,9Z,12Z)/18:2(9Z,12Z));PC(18:3(9Z,12Z,15Z)/18:2(9Z,12Z…	39742.1	37372.9	52582.4	70412.5	51464.2	32975.8	42609.2	38678	25516.4	30407.5	39364.4	38015.2	34248.3	41720.2	45767	32389.7	8404.97	42571.3	45163.3	41441	19195	29086.5	33418	43853.4	34020.4	19015.5	28604.9	46198.1	35758.3	38095.8	32432.3	28042.8	37179.5	44237.2	39424	25068.8	38284
POS	POS_780.553_9.5011	780.553	9.50109	PC(20:4(8Z,11Z,14Z,17Z)/16:1(9Z))	85.9	C44H78NO8P	Lipids and lipid-like molecules	Glycerophospholipids	HMDB0008463	C00157	map00564(Glycerophospholipid metabolism);map00590(Arachidonic acid metabolism);map00591(Linoleic acid metabolism);map00592(alpha-Linolenic acid metabolism);map01100(Metabolic pathways);map01110(Biosynthesis of secondary metabolites);map04723(Retrograde endocannabinoid signaling);map05231(Choline metabolism in cancer)	PC(14:0/22:5(4Z,7Z,10Z,13Z,16Z));PC(14:0/22:5(7Z,10Z,13Z,16Z,19Z));PC(14:1(9Z)/22:4(7Z,10Z,13Z,16Z));PC(16:0/20:5(5Z,8Z,11Z,14Z,17Z));PC(16:1(9Z)/20:4(5Z,8Z,11Z,14Z));PC(16:1(9Z)/20:4(8Z,11Z,14Z,17Z));PC(18:1(11Z)/18:4(6Z,9Z,12Z,15Z));PC(18:1(9Z)/18:4(6Z,9Z,12Z,15Z));PC(18:2(9Z,12Z)/18:3(6Z,9Z,12Z));PC(18:2(9Z,12Z)/18:3(9Z,12Z,15Z));PC(18:3(6Z,9Z,12Z)/18:2(9Z,12Z));PC(18:3(9Z,12Z,15Z)/18:2(9Z,12Z…	4870.26	7740.73	7131.06	5231.92	7386.46	8697.63	7352.9	6902.35	8532.82	6427.26	6547.07	8220.27	7935.31	7267.48	8878.54	8562.04	7901.91	7849.89	7730.38	7192.11	7729	4878.66	7090.93	8550.35	7394.79	8800.64	9196.84	7451.77	10695.6	6682.21	9334.33	8112.2	8313.15	7790.77	6921.37	9813.16	9271.2
POS	POS_888.6622_8.1146	888.662	8.11455	PC(22:2(13Z,16Z)/22:5(4Z,7Z,10Z,13Z,16Z))	81.7	C52H90NO8P	Lipids and lipid-like molecules	Glycerophospholipids	HMDB0008614	C00157	map00564(Glycerophospholipid metabolism);map00590(Arachidonic acid metabolism);map00591(Linoleic acid metabolism);map00592(alpha-Linolenic acid metabolism);map01100(Metabolic pathways);map01110(Biosynthesis of secondary metabolites);map04723(Retrograde endocannabinoid signaling);map05231(Choline metabolism in cancer)	NA	47369.3	44250.8	61397.4	94801.6	47256.8	29469.1	43275.3	45124.9	30891.9	40577.8	45343.5	43417.3	55659.6	60990.6	62689.8	42064.7	40288.5	50667.9	57505.7	48886.6	35762.6	50503.5	49281	46432.5	57351.4	42664	50302.8	60575	69296.9	64908.4	43361.3	60024.5	52540.4	70791.5	52938	63252.8	53570.4
POS	POS_796.5867_9.485	796.587	9.48503	PC(22:4(7Z,10Z,13Z,16Z)/15:0)	84.7	C45H82NO8P	Lipids and lipid-like molecules	Glycerophospholipids	HMDB0008625	C00157	map00564(Glycerophospholipid metabolism);map00590(Arachidonic acid metabolism);map00591(Linoleic acid metabolism);map00592(alpha-Linolenic acid metabolism);map01100(Metabolic pathways);map01110(Biosynthesis of secondary metabolites);map04723(Retrograde endocannabinoid signaling);map05231(Choline metabolism in cancer)	PC(15:0/22:4(7Z,10Z,13Z,16Z));PC(22:4(7Z,10Z,13Z,16Z)/15:0);PE(18:0/22:4(7Z,10Z,13Z,16Z));PE(18:2(9Z,12Z)/22:2(13Z,16Z));PE(18:3(6Z,9Z,12Z)/22:1(13Z));PE(18:3(9Z,12Z,15Z)/22:1(13Z));PE(18:4(6Z,9Z,12Z,15Z)/22:0);PE(20:0/20:4(5Z,8Z,11Z,14Z));PE(20:0/20:4(8Z,11Z,14Z,17Z));PE(20:1(11Z)/20:3(5Z,8Z,11Z));PE(20:1(11Z)/20:3(8Z,11Z,14Z));PE(20:2(11Z,14Z)/20:2(11Z,14Z));PE(20:3(5Z,8Z,11Z)/20:1(11Z));PE(20:…	2393.25	5127.06	2607.97	2824.76	2811.7	2794.96	2633.79	4080.7	3551.58	2317.05	3485.87	3548.32	3448.88	2589.93	2845.03	2940.2	3523.82	3433.11	3275.91	3002.85	2285.35	2621.98	3915.93	3112.25	3143.4	4045.96	3965.43	3448.9	5133.3	3059.61	3747.66	3313.31	3186.18	2760.73	3087.83	3794.73	4576.71
POS	POS_832.5829_9.501	832.583	9.50102	PC(22:4(7Z,10Z,13Z,16Z)/18:3(6Z,9Z,12Z))	82.1	C48H82NO8P	Lipids and lipid-like molecules	Glycerophospholipids	HMDB0008632	C00157	map00564(Glycerophospholipid metabolism);map00590(Arachidonic acid metabolism);map00591(Linoleic acid metabolism);map00592(alpha-Linolenic acid metabolism);map01100(Metabolic pathways);map01110(Biosynthesis of secondary metabolites);map04723(Retrograde endocannabinoid signaling);map05231(Choline metabolism in cancer)	PC(18:1(11Z)/22:6(4Z,7Z,10Z,13Z,16Z,19Z));PC(18:1(9Z)/22:6(4Z,7Z,10Z,13Z,16Z,19Z));PC(18:2(9Z,12Z)/22:5(4Z,7Z,10Z,13Z,16Z));PC(18:2(9Z,12Z)/22:5(7Z,10Z,13Z,16Z,19Z));PC(18:3(6Z,9Z,12Z)/22:4(7Z,10Z,13Z,16Z));PC(18:3(9Z,12Z,15Z)/22:4(7Z,10Z,13Z,16Z));PC(20:2(11Z,14Z)/20:5(5Z,8Z,11Z,14Z,17Z));PC(20:3(5Z,8Z,11Z)/20:4(5Z,8Z,11Z,14Z));PC(20:3(5Z,8Z,11Z)/20:4(8Z,11Z,14Z,17Z));PC(20:3(8Z,11Z,14Z)/20:4(5Z…	2624.37	2972.63	2436.59	3381.2	2576.47	3168.4	2262.21	2513.01	2914.94	2969.79	2374.81	3325.94	2939.63	3049.82	2358.98	3422.83	4049.06	3511.13	3226.38	2944.95	2309.96	2453.29	2842.41	3320.63	2740.37	3587.03	2642.51	3567.28	3943.43	3484.2	3230.02	3418.41	2724.23	2552.48	3480.07	3982.71	3159.1
POS	POS_834.6047_4.2846	834.605	4.28464	PC(22:5(4Z,7Z,10Z,13Z,16Z)/18:1(9Z))	81	C48H84NO8P	Lipids and lipid-like molecules	Glycerophospholipids	HMDB0008663	C00157	map00564(Glycerophospholipid metabolism);map00590(Arachidonic acid metabolism);map00591(Linoleic acid metabolism);map00592(alpha-Linolenic acid metabolism);map01100(Metabolic pathways);map01110(Biosynthesis of secondary metabolites);map04723(Retrograde endocannabinoid signaling);map05231(Choline metabolism in cancer)	PC(18:0/22:6(4Z,7Z,10Z,13Z,16Z,19Z));PC(18:1(11Z)/22:5(4Z,7Z,10Z,13Z,16Z));PC(18:1(11Z)/22:5(7Z,10Z,13Z,16Z,19Z));PC(18:1(9Z)/22:5(4Z,7Z,10Z,13Z,16Z));PC(18:1(9Z)/22:5(7Z,10Z,13Z,16Z,19Z));PC(18:2(9Z,12Z)/22:4(7Z,10Z,13Z,16Z));PC(18:4(6Z,9Z,12Z,15Z)/22:2(13Z,16Z));PC(20:1(11Z)/20:5(5Z,8Z,11Z,14Z,17Z));PC(20:2(11Z,14Z)/20:4(5Z,8Z,11Z,14Z));PC(20:2(11Z,14Z)/20:4(8Z,11Z,14Z,17Z));PC(20:3(5Z,8Z,11Z)/…	37394.2	45225.7	84881.3	97952.8	36733.6	48053.3	36342.3	41381.2	39090.6	47532.7	53549.2	50096.3	87232.9	49837.6	64219.1	43125.2	29759.2	74359.1	63450.8	52742.1	132399	65003.8	30246	88235.4	71783.2	54693.5	37891.4	36162.8	54681.2	75476.3	35219.6	32323.1	25474.7	53329.4	55989.9	75470.4	47732.4
POS	POS_830.5664_9.5012	830.566	9.50118	PC(22:5(4Z,7Z,10Z,13Z,16Z)/18:3(6Z,9Z,12Z))	72.2	C48H80NO8P	Lipids and lipid-like molecules	Glycerophospholipids	HMDB0008665	C00157	map00564(Glycerophospholipid metabolism);map00590(Arachidonic acid metabolism);map00591(Linoleic acid metabolism);map00592(alpha-Linolenic acid metabolism);map01100(Metabolic pathways);map01110(Biosynthesis of secondary metabolites);map04723(Retrograde endocannabinoid signaling);map05231(Choline metabolism in cancer)	NA	948.466	1072.99	1064.77	963.806	1083.76	2127.6	449.748	1225.55	2157.7	1078.64	1012.12	2273.59	2566.49	1108.13	2770.83	1304.14	1247.99	1016.5	1343.23	1200.51	1039.08	843.274	1178.1	1008.55	2579.08	2276.53	1243.77	1315.31	1546.76	2602.73	1670.62	2737.27	1187.49	2595.74	1359.23	1463.79	1503.38
NEG	NEG_766.5391_9.5168	766.539	9.51682	PE(18:0/20:4(8Z,11Z,14Z,17Z))	93.9	C43H78NO8P	Lipids and lipid-like molecules	Glycerophospholipids	HMDB0009004	C00350	map00563(Glycosylphosphatidylinositol (GPI)-anchor biosynthesis);map00564(Glycerophospholipid metabolism);map01100(Metabolic pathways);map01110(Biosynthesis of secondary metabolites);map04136(Autophagy - other);map04138(Autophagy - yeast);map04140(Autophagy - animal);map04723(Retrograde endocannabinoid signaling);map05130(Pathogenic Escherichia coli infection);map05167(Kaposi sarcoma-associated h…	PC(15:0/20:4(5Z,8Z,11Z,14Z));PC(15:0/20:4(8Z,11Z,14Z,17Z));PC(20:4(5Z,8Z,11Z,14Z)/15:0);PC(20:4(8Z,11Z,14Z,17Z)/15:0);PE(16:0/22:4(7Z,10Z,13Z,16Z));PE(16:1(9Z)/20:3(8Z,11Z,14Z));PE(18:0/20:4(5Z,8Z,11Z,14Z));PE(18:0/20:4(8Z,11Z,14Z,17Z));PE(18:1(11Z)/20:3(5Z,8Z,11Z));PE(18:1(11Z)/20:3(8Z,11Z,14Z));PE(18:1(9Z)/20:3(5Z,8Z,11Z));PE(18:1(9Z)/20:3(8Z,11Z,14Z));PE(18:2(9Z,12Z)/20:2(11Z,14Z));PE(18:3(6Z,…	2206.56	1603.18	2281.02	2159.44	695.829	2074.43	1769.16	1947.27	580.995	2655.81	2371.32	2138.85	1705.66	1663.55	792.59	730.861	2837.45	1590.81	2516.94	2362.26	2141.41	2300.1	1936.61	1642.77	1138.46	1943.03	567.306	2182.81	1924.17	2186.22	2470.51	2140.06	723.196	1741.48	3214.38	1684.86	2033.87
NEG	NEG_766.5392_7.5148	766.539	7.51482	PE(18:0/20:4(8Z,11Z,14Z,17Z))	90.8	C43H78NO8P	Lipids and lipid-like molecules	Glycerophospholipids	HMDB0009004	C00350	map00563(Glycosylphosphatidylinositol (GPI)-anchor biosynthesis);map00564(Glycerophospholipid metabolism);map01100(Metabolic pathways);map01110(Biosynthesis of secondary metabolites);map04136(Autophagy - other);map04138(Autophagy - yeast);map04140(Autophagy - animal);map04723(Retrograde endocannabinoid signaling);map05130(Pathogenic Escherichia coli infection);map05167(Kaposi sarcoma-associated h…	PC(15:0/20:4(5Z,8Z,11Z,14Z));PC(15:0/20:4(8Z,11Z,14Z,17Z));PC(20:4(5Z,8Z,11Z,14Z)/15:0);PC(20:4(8Z,11Z,14Z,17Z)/15:0);PE(16:0/22:4(7Z,10Z,13Z,16Z));PE(16:1(9Z)/20:3(8Z,11Z,14Z));PE(18:0/20:4(5Z,8Z,11Z,14Z));PE(18:0/20:4(8Z,11Z,14Z,17Z));PE(18:1(11Z)/20:3(5Z,8Z,11Z));PE(18:1(11Z)/20:3(8Z,11Z,14Z));PE(18:1(9Z)/20:3(5Z,8Z,11Z));PE(18:1(9Z)/20:3(8Z,11Z,14Z));PE(18:2(9Z,12Z)/20:2(11Z,14Z));PE(18:3(6Z,…	571888	373691	928067	657437	127591	633047	1.06676e+06	213563	75843	366480	276783	209221	413888	255925	87729.5	47846.7	362221	364851	525029	597053	307136	517132	281634	212958	392453	598251	81516.9	699265	854291	951428	552281	315433	38957.4	628039	427608	221063	913129
NEG	NEG_766.5413_4.29	766.541	4.29	PE(18:0/20:4(8Z,11Z,14Z,17Z))	88.2	C43H78NO8P	Lipids and lipid-like molecules	Glycerophospholipids	HMDB0009004	C00350	map00563(Glycosylphosphatidylinositol (GPI)-anchor biosynthesis);map00564(Glycerophospholipid metabolism);map01100(Metabolic pathways);map01110(Biosynthesis of secondary metabolites);map04136(Autophagy - other);map04138(Autophagy - yeast);map04140(Autophagy - animal);map04723(Retrograde endocannabinoid signaling);map05130(Pathogenic Escherichia coli infection);map05167(Kaposi sarcoma-associated h…	PC(15:0/20:4(5Z,8Z,11Z,14Z));PC(15:0/20:4(8Z,11Z,14Z,17Z));PC(20:4(5Z,8Z,11Z,14Z)/15:0);PC(20:4(8Z,11Z,14Z,17Z)/15:0);PE(16:0/22:4(7Z,10Z,13Z,16Z));PE(16:1(9Z)/20:3(8Z,11Z,14Z));PE(18:0/20:4(5Z,8Z,11Z,14Z));PE(18:0/20:4(8Z,11Z,14Z,17Z));PE(18:1(11Z)/20:3(5Z,8Z,11Z));PE(18:1(11Z)/20:3(8Z,11Z,14Z));PE(18:1(9Z)/20:3(5Z,8Z,11Z));PE(18:1(9Z)/20:3(8Z,11Z,14Z));PE(18:2(9Z,12Z)/20:2(11Z,14Z));PE(18:3(6Z,…	17331.7	13739.7	19166.1	16076.5	15811.3	14204.8	12355.5	32608.9	14046.9	21496.5	14418.6	12614.2	16273.3	14694.9	12382.9	19287.5	69465.4	17945.1	23136.5	17376.6	27759.3	15922	12963.4	15182	10580.3	17495.8	15303.6	15521.4	18146.9	14674.9	12261.2	12360.6	13282	14310.3	19039.6	16216.1	11812.8
NEG	NEG_716.5208_7.5352	716.521	7.53518	PE(18:1(11Z)/16:0)	93.9	C39H76NO8P	Lipids and lipid-like molecules	Glycerophospholipids	HMDB0009022	C00350	map00563(Glycosylphosphatidylinositol (GPI)-anchor biosynthesis);map00564(Glycerophospholipid metabolism);map01100(Metabolic pathways);map01110(Biosynthesis of secondary metabolites);map04136(Autophagy - other);map04138(Autophagy - yeast);map04140(Autophagy - animal);map04723(Retrograde endocannabinoid signaling);map05130(Pathogenic Escherichia coli infection);map05167(Kaposi sarcoma-associated h…	PC(15:0/16:1(9Z));PC(16:1(9Z)/15:0);PE(14:0/20:1(11Z));PE(14:1(9Z)/20:0);PE(20:0/14:1(9Z));PE(20:1(11Z)/14:0);PE(16:0/18:1(11Z));PE(16:0/18:1(9Z));PE(16:1(9Z)/18:0);PE(18:0/16:1(9Z));PE(18:1(11Z)/16:0);PE(18:1(9Z)/16:0);PA(18:0/18:2(9Z,12Z));9-Octadecenoic acid 1-[(phosphonoxy)methyl]-1,2-ethanediyl ester;PA(18:1(11Z)/18:1(11Z));PA(18:1(11Z)/18:1(9Z));PA(18:1(9Z)/18:1(11Z));PA(18:1(9Z)/18:1(9Z))	84490.4	73686.9	104776	28679.7	31757.2	93834.6	63797.8	40910.1	46892.6	32737.7	65619.7	68574.2	67389.7	78377	21605	32340.9	31854.2	49339.6	50099.7	28988.2	38254.1	34587.6	29918.3	41385.2	47032.1	40880.5	18101.8	85514	65132.7	73210.3	80470.1	36989.5	14977.5	51701.4	118304	32781.4	112485
NEG	NEG_714.5048_4.2899	714.505	4.28988	PE(18:2(9Z,12Z)/16:0)	70.3	C39H74NO8P	Lipids and lipid-like molecules	Glycerophospholipids	HMDB0009088	C00350	map00563(Glycosylphosphatidylinositol (GPI)-anchor biosynthesis);map00564(Glycerophospholipid metabolism);map01100(Metabolic pathways);map01110(Biosynthesis of secondary metabolites);map04136(Autophagy - other);map04138(Autophagy - yeast);map04140(Autophagy - animal);map04723(Retrograde endocannabinoid signaling);map05130(Pathogenic Escherichia coli infection);map05167(Kaposi sarcoma-associated h…	PE(14:0/20:2(11Z,14Z));PE(14:1(9Z)/20:1(11Z));PE(16:0/18:2(9Z,12Z));PE(18:2(9Z,12Z)/16:0);PE(20:1(11Z)/14:1(9Z));PE(20:2(11Z,14Z)/14:0);PE(16:1(9Z)/18:1(11Z));PE(16:1(9Z)/18:1(9Z));PE(18:1(11Z)/16:1(9Z));PE(18:1(9Z)/16:1(9Z))	5699.08	3972.66	21306.1	3849.24	3560.4	6886.69	4584.13	4301.78	6637.02	4155.18	4643.09	4299.45	10502.6	5149.59	10525.6	6818.96	5671.65	9359.16	4471.29	2446.15	11894.2	3943.12	3621	9559.87	6550.37	4307.87	1923.77	17308.8	5875.31	5025.68	3678.46	6550.62	6591.17	2872.63	2610.13	4471.24	5112.21
NEG	NEG_742.5382_4.29	742.538	4.29003	PE(18:2(9Z,12Z)/18:0)	95.4	C41H78NO8P	Lipids and lipid-like molecules	Glycerophospholipids	HMDB0009090	C00350	map00563(Glycosylphosphatidylinositol (GPI)-anchor biosynthesis);map00564(Glycerophospholipid metabolism);map01100(Metabolic pathways);map01110(Biosynthesis of secondary metabolites);map04136(Autophagy - other);map04138(Autophagy - yeast);map04140(Autophagy - animal);map04723(Retrograde endocannabinoid signaling);map05130(Pathogenic Escherichia coli infection);map05167(Kaposi sarcoma-associated h…	PC(15:0/18:2(9Z,12Z));PC(18:2(9Z,12Z)/15:0);PE(14:0/22:2(13Z,16Z));PE(14:1(9Z)/22:1(13Z));PE(16:0/20:2(11Z,14Z));PE(16:1(9Z)/20:1(11Z));PE(18:0/18:2(9Z,12Z));PE(18:1(11Z)/18:1(9Z));PE(18:1(9Z)/18:1(11Z));PE(18:2(9Z,12Z)/18:0);PE(20:1(11Z)/16:1(9Z));PE(20:2(11Z,14Z)/16:0);PE(22:1(13Z)/14:1(9Z));PE(22:2(13Z,16Z)/14:0);PE(18:1(11Z)/18:1(11Z));PE(18:1(9Z)/18:1(9Z))	33131.3	84830.5	19154.7	30859.8	49873.1	39680.1	86086.9	63848.9	50584.8	94234.7	33504.4	80939.4	28064.2	33326.2	107367	57033.3	76151.5	34022.9	35435.7	26192.5	78947.4	34899.7	25253.7	63945.2	117036	36041.7	70593.8	36678.8	29603.8	32441.7	94938.9	71210.8	3553.91	25092.8	24554.1	39305.9	113216
NEG	NEG_742.5382_9.5181	742.538	9.51807	PE(18:2(9Z,12Z)/18:0)	93.7	C41H78NO8P	Lipids and lipid-like molecules	Glycerophospholipids	HMDB0009090	C00350	map00563(Glycosylphosphatidylinositol (GPI)-anchor biosynthesis);map00564(Glycerophospholipid metabolism);map01100(Metabolic pathways);map01110(Biosynthesis of secondary metabolites);map04136(Autophagy - other);map04138(Autophagy - yeast);map04140(Autophagy - animal);map04723(Retrograde endocannabinoid signaling);map05130(Pathogenic Escherichia coli infection);map05167(Kaposi sarcoma-associated h…	PC(15:0/18:2(9Z,12Z));PC(18:2(9Z,12Z)/15:0);PE(14:0/22:2(13Z,16Z));PE(14:1(9Z)/22:1(13Z));PE(16:0/20:2(11Z,14Z));PE(16:1(9Z)/20:1(11Z));PE(18:0/18:2(9Z,12Z));PE(18:1(11Z)/18:1(9Z));PE(18:1(9Z)/18:1(11Z));PE(18:2(9Z,12Z)/18:0);PE(20:1(11Z)/16:1(9Z));PE(20:2(11Z,14Z)/16:0);PE(22:1(13Z)/14:1(9Z));PE(22:2(13Z,16Z)/14:0);PE(18:1(11Z)/18:1(11Z));PE(18:1(9Z)/18:1(9Z))	2770.39	2757.01	1821.71	2899.98	584.476	4093.06	2874.46	2619.49	1350.81	3389.04	3024.04	2524.66	2381.58	3008.38	1330.24	1037.43	1818.12	2733.41	3007.53	3421.26	3696.89	2684.02	2849.67	2521.13	1254.69	3275.64	753.878	3204.05	3009.1	2951.64	3772.98	2097.34	1085.89	2921.85	3255.82	3343.6	3113.12
NEG	NEG_770.568_9.5177	770.568	9.51772	PE(20:0/18:2(9Z,12Z))	84.2	C43H82NO8P	Lipids and lipid-like molecules	Glycerophospholipids	HMDB0009225	C00350	map00563(Glycosylphosphatidylinositol (GPI)-anchor biosynthesis);map00564(Glycerophospholipid metabolism);map01100(Metabolic pathways);map01110(Biosynthesis of secondary metabolites);map04136(Autophagy - other);map04138(Autophagy - yeast);map04140(Autophagy - animal);map04723(Retrograde endocannabinoid signaling);map05130(Pathogenic Escherichia coli infection);map05167(Kaposi sarcoma-associated h…	PC(15:0/20:2(11Z,14Z));PC(20:2(11Z,14Z)/15:0);PE(14:1(9Z)/24:1(15Z));PE(16:0/22:2(13Z,16Z));PE(16:1(9Z)/22:1(13Z));PE(18:0/20:2(11Z,14Z));PE(18:1(11Z)/20:1(11Z));PE(18:1(9Z)/20:1(11Z));PE(18:2(9Z,12Z)/20:0);PE(20:0/18:2(9Z,12Z));PE(20:1(11Z)/18:1(11Z));PE(20:1(11Z)/18:1(9Z));PE(20:2(11Z,14Z)/18:0);PE(22:1(13Z)/16:1(9Z));PE(22:2(13Z,16Z)/16:0);PE(24:1(15Z)/14:1(9Z));PE-NMe2(18:1(9Z)/18:1(9Z))	1516.81	1760.88	1727.95	1409.89	77.177	1908.73	1357.8	1312.58	103.196	1740.8	1953.17	1333.12	1349.24	1279.24	256.305	77.085	1980.41	1343.8	1744.83	1733.74	1330.2	1378.39	1452.52	1377.2	783.51	1994.51	71.6046	1597.14	1519.06	1456.16	2076.34	1385.07	58.6582	1508.55	2064.19	1494.57	1656.38
NEG	NEG_794.5652_7.3985	794.565	7.39852	PE(20:0/20:4(8Z,11Z,14Z,17Z))	83.7	C45H82NO8P	Lipids and lipid-like molecules	Glycerophospholipids	HMDB0009235	C00350	map00563(Glycosylphosphatidylinositol (GPI)-anchor biosynthesis);map00564(Glycerophospholipid metabolism);map01100(Metabolic pathways);map01110(Biosynthesis of secondary metabolites);map04136(Autophagy - other);map04138(Autophagy - yeast);map04140(Autophagy - animal);map04723(Retrograde endocannabinoid signaling);map05130(Pathogenic Escherichia coli infection);map05167(Kaposi sarcoma-associated h…	PC(15:0/22:4(7Z,10Z,13Z,16Z));PC(22:4(7Z,10Z,13Z,16Z)/15:0);PE(18:0/22:4(7Z,10Z,13Z,16Z));PE(18:2(9Z,12Z)/22:2(13Z,16Z));PE(18:3(6Z,9Z,12Z)/22:1(13Z));PE(18:3(9Z,12Z,15Z)/22:1(13Z));PE(18:4(6Z,9Z,12Z,15Z)/22:0);PE(20:0/20:4(5Z,8Z,11Z,14Z));PE(20:0/20:4(8Z,11Z,14Z,17Z));PE(20:1(11Z)/20:3(5Z,8Z,11Z));PE(20:1(11Z)/20:3(8Z,11Z,14Z));PE(20:2(11Z,14Z)/20:2(11Z,14Z));PE(20:3(5Z,8Z,11Z)/20:1(11Z));PE(20:…	79122.6	54313.3	70848.9	42549.3	4304.22	109378	189419	79003.7	53238.2	86281.4	110165	114530	52060.7	46500.4	15059.5	9530.04	118356	82726.4	80330.6	94889.9	107564	51624.6	90567.9	93522.1	73319.8	84022.7	10374.5	49011.2	90078.3	55697.9	93306.9	123312	21660.3	94355.1	107747	65020.8	72095.8
POS	POS_846.6139_8.1403	846.614	8.14034	PE(22:2(13Z,16Z)/22:5(7Z,10Z,13Z,16Z,19Z))	78.6	C49H84NO8P	Lipids and lipid-like molecules	Glycerophospholipids	HMDB0009572	C00350	map00563(Glycosylphosphatidylinositol (GPI)-anchor biosynthesis);map00564(Glycerophospholipid metabolism);map01100(Metabolic pathways);map01110(Biosynthesis of secondary metabolites);map04136(Autophagy - other);map04138(Autophagy - yeast);map04140(Autophagy - animal);map04723(Retrograde endocannabinoid signaling);map05130(Pathogenic Escherichia coli infection);map05167(Kaposi sarcoma-associated h…	NA	6343.08	5508.29	7248.19	10952.9	5140.5	6456.75	6158.1	6409.11	5784.04	5573.29	7664.03	5548.04	6241.15	7303.39	6372.26	5120.05	4058.1	5902.08	6759.66	4567.05	5855.3	7004	7994.29	8729.53	6850.71	3798.36	6662.87	6425.13	7886.48	6106.57	6508	5855.2	7479.27	7627.12	8120.02	5966.38	6028.45
POS	POS_842.5851_7.9666	842.585	7.96659	PE(22:4(7Z,10Z,13Z,16Z)/22:5(7Z,10Z,13Z,16Z,19Z))	74.1	C49H80NO8P	Lipids and lipid-like molecules	Glycerophospholipids	HMDB0009604	C00350	map00563(Glycosylphosphatidylinositol (GPI)-anchor biosynthesis);map00564(Glycerophospholipid metabolism);map01100(Metabolic pathways);map01110(Biosynthesis of secondary metabolites);map04136(Autophagy - other);map04138(Autophagy - yeast);map04140(Autophagy - animal);map04723(Retrograde endocannabinoid signaling);map05130(Pathogenic Escherichia coli infection);map05167(Kaposi sarcoma-associated h…	PS(18:0/20:0);PC(DiMe(9,3)/MonoMe(11,3));PC(DiMe(9,3)/MonoMe(9,5));PC(MonoMe(11,3)/DiMe(9,3));PC(MonoMe(9,5)/DiMe(9,3));PG(18:0/22:5(4Z,7Z,10Z,13Z,16Z));PG(18:0/22:5(7Z,10Z,13Z,16Z,19Z));PG(18:1(11Z)/22:4(7Z,10Z,13Z,16Z));PG(18:1(9Z)/22:4(7Z,10Z,13Z,16Z))	7581.19	5876.81	8099.87	10467.2	4713.73	7208.01	3678.1	7292.06	6665.8	7579.85	6408.56	6867.11	5088.96	7665.37	7660.71	4796.72	7814.58	6743.5	6390.22	8378.56	4610.63	7127.13	6443.14	8367.98	7454.89	7393.31	5860.65	5929.7	9011.17	4722.22	5966.82	7109.07	7439.63	7725.43	8753.93	3620.76	6319.87
NEG	NEG_771.5183_7.6873	771.518	7.68733	PG 36:3; PG(18:1/18:2)	71.4	C42H77O10P	Lipids and lipid-like molecules	Glycerophospholipids	NA	C00344	map00552(Teichoic acid biosynthesis);map00564(Glycerophospholipid metabolism);map01100(Metabolic pathways)	PG(16:0/20:3(5Z,8Z,11Z));PG(16:0/20:3(8Z,11Z,14Z));PG(18:0/18:3(6Z,9Z,12Z));PG(18:0/18:3(9Z,12Z,15Z));PG(18:1(11Z)/18:2(9Z,12Z));PG(18:1(9Z)/18:2(9Z,12Z));PG(18:2(9Z,12Z)/18:1(11Z));PG(18:2(9Z,12Z)/18:1(9Z));PG(18:3(6Z,9Z,12Z)/18:0);PG(18:3(9Z,12Z,15Z)/18:0)	6909.55	14481.8	19819.7	12650.8	21363.5	10171.5	18520.2	43448.5	24014.7	17700.9	41060	29351.6	21799.8	16802.2	25838.4	11208.8	19316.3	27650.9	21901.8	28250.5	33843	13283.9	26423.3	11718.3	13439	6253.13	17472.8	3879.92	2262.62	8287.86	7834.76	15831.1	12886.4	4050.86	23367.6	11318.6	6307.65
NEG	NEG_769.5029_7.5539	769.503	7.55393	PG 36:4; PG(16:0/20:4)	77.4	C42H75O10P	Lipids and lipid-like molecules	Glycerophospholipids	HMDB10580	C00344	map00552(Teichoic acid biosynthesis);map00564(Glycerophospholipid metabolism);map01100(Metabolic pathways)	PG(16:0/20:4(5Z,8Z,11Z,14Z));PG(16:1(9Z)/20:3(5Z,8Z,11Z));PG(16:1(9Z)/20:3(8Z,11Z,14Z));PG(18:1(11Z)/18:3(6Z,9Z,12Z));PG(18:1(11Z)/18:3(9Z,12Z,15Z));PG(18:1(9Z)/18:3(6Z,9Z,12Z));PG(18:1(9Z)/18:3(9Z,12Z,15Z));PG(18:2(9Z,12Z)/18:2(9Z,12Z));PG(18:3(6Z,9Z,12Z)/18:1(11Z));PG(18:3(6Z,9Z,12Z)/18:1(9Z));PG(18:3(9Z,12Z,15Z)/18:1(11Z));PG(18:3(9Z,12Z,15Z)/18:1(9Z))	42047.3	40098.5	61578.3	45690.2	58358.4	29323.9	63606.9	81263.2	95705.7	38527.1	65181.4	50001.6	39778.3	38704	38312.5	29634.1	39829.2	44654.6	58049.5	58820.6	81776.2	26044.7	28494	41704.6	25877.9	7910.38	20186.2	13273.4	5596.69	20460.2	42796.6	49829.6	19618.7	24597.2	51573.8	35837.6	30392.3
NEG	NEG_783.5188_7.6685	783.519	7.6685	PG 37:4; PG(17:0/20:4)	73	C43H77O10P	Lipids and lipid-like molecules	Glycerophospholipids	NA	C00344	map00552(Teichoic acid biosynthesis);map00564(Glycerophospholipid metabolism);map01100(Metabolic pathways)	NA	11134.6	9629.38	19454.6	18012.4	16980.7	12300.8	13295.4	25891.2	33613	18760.1	22247.8	24356.6	13856.5	11906.5	18271.9	9638.66	23293.3	18819.2	17519.6	18116.6	33535.6	13297.7	20662.9	19500.7	7883.57	8435.55	11248.8	10327.2	7829.69	10861	26433.4	16992.3	1350.81	21340.9	17562.7	17200.7	9235.25
NEG	NEG_795.505_7.4064	795.505	7.40644	PI 31:0; PI(15:0/16:0)	76.4	C40H77O13P	Lipids and lipid-like molecules	Glycerophospholipids	NA	C01194	map00562(Inositol phosphate metabolism);map00563(Glycosylphosphatidylinositol (GPI)-anchor biosynthesis);map00564(Glycerophospholipid metabolism);map00571(Lipoarabinomannan (LAM) biosynthesis);map01100(Metabolic pathways);map04070(Phosphatidylinositol signaling system);map04136(Autophagy - other);map04138(Autophagy - yeast);map04140(Autophagy - animal);map05132(Salmonella infection);map05152(Tube…	CL(18:0/18:0/18:2(9Z,12Z)/22:5(4Z,7Z,10Z,13Z,16Z));CL(18:0/18:0/18:2(9Z,12Z)/22:5(7Z,10Z,13Z,16Z,19Z));CL(18:0/18:0/22:5(4Z,7Z,10Z,13Z,16Z)/18:2(9Z,12Z));CL(18:0/18:0/22:5(7Z,10Z,13Z,16Z,19Z)/18:2(9Z,12Z));CL(18:0/18:2(9Z,12Z)/18:0/22:5(4Z,7Z,10Z,13Z,16Z));CL(18:0/18:2(9Z,12Z)/18:0/22:5(7Z,10Z,13Z,16Z,19Z));CL(18:0/18:2(9Z,12Z)/22:5(4Z,7Z,10Z,13Z,16Z)/18:0);CL(18:0/18:2(9Z,12Z)/22:5(7Z,10Z,13Z,16…	17679.5	10315.8	23076.6	21024.5	38539.9	19096.3	19210.4	45015.4	82141.5	50844.5	46633.4	61976.7	29906.9	17777.8	39286.1	21365.4	26305.3	49242.5	41461.8	59973.3	56764.4	16161.6	83822.5	51624.4	38716.1	10140.7	44510.6	12252.6	2590.83	18677	29418.3	38207.7	78584.5	50027.7	67721.7	70751.9	13963.9
NEG	NEG_809.5184_7.6127	809.518	7.61268	PI 32:0; PI(16:0/16:0)	92.5	C41H79O13P	Lipids and lipid-like molecules	Glycerophospholipids	HMDB09778	C01194	map00562(Inositol phosphate metabolism);map00563(Glycosylphosphatidylinositol (GPI)-anchor biosynthesis);map00564(Glycerophospholipid metabolism);map00571(Lipoarabinomannan (LAM) biosynthesis);map01100(Metabolic pathways);map04070(Phosphatidylinositol signaling system);map04136(Autophagy - other);map04138(Autophagy - yeast);map04140(Autophagy - animal);map05132(Salmonella infection);map05152(Tube…	PI(16:0/16:0);PC(DiMe(9,3)/DiMe(9,3))	99792.1	88471.5	95711.5	150139	150476	96511.2	146346	370972	369370	290999	373200	279389	201356	117213	218471	90088.1	220141	243233	316304	489298	235606	71914.5	500955	459970	275790	76345.5	87804.1	74744.9	46047	112548	229881	247111	212949	306160	430832	454978	87277.1
NEG	NEG_807.5034_7.3348	807.503	7.33477	PI 32:1; PI(16:0/16:1)	77.9	C41H77O13P	Lipids and lipid-like molecules	Glycerophospholipids	NA	C01194	map00562(Inositol phosphate metabolism);map00563(Glycosylphosphatidylinositol (GPI)-anchor biosynthesis);map00564(Glycerophospholipid metabolism);map00571(Lipoarabinomannan (LAM) biosynthesis);map01100(Metabolic pathways);map04070(Phosphatidylinositol signaling system);map04136(Autophagy - other);map04138(Autophagy - yeast);map04140(Autophagy - animal);map05132(Salmonella infection);map05152(Tube…	PI(16:0/16:1(9Z));PI(16:1(9Z)/16:0)	23057.9	19869.1	24516	24629	63193.5	26799.4	33847.6	53938	103811	54217.6	70613.4	57700.5	48646.6	24454.7	56855.3	29528.5	47433.2	68678	64762.9	61343.8	97792.9	31849.7	126795	72390.6	42607.8	14309.2	32398.9	14352.7	13232.8	26394.4	25793.7	52526.6	38601	54036.1	80295.7	79966.4	25129.5
NEG	NEG_823.5347_7.7651	823.535	7.76512	PI 33:0; PI(15:0/18:0)	87.5	C42H81O13P	Lipids and lipid-like molecules	Glycerophospholipids	NA	C01194	map00562(Inositol phosphate metabolism);map00563(Glycosylphosphatidylinositol (GPI)-anchor biosynthesis);map00564(Glycerophospholipid metabolism);map00571(Lipoarabinomannan (LAM) biosynthesis);map01100(Metabolic pathways);map04070(Phosphatidylinositol signaling system);map04136(Autophagy - other);map04138(Autophagy - yeast);map04140(Autophagy - animal);map05132(Salmonella infection);map05152(Tube…	PC(DiMe(9,3)/MonoMe(11,3));PC(DiMe(9,3)/MonoMe(9,5));PC(MonoMe(11,3)/DiMe(9,3));PC(MonoMe(9,5)/DiMe(9,3))	56347.1	55305.1	61013.1	126065	118224	75315.5	93052	304368	336400	301395	263001	201763	125918	62191.1	191393	38149.4	176300	202990	203409	425118	213300	47485.5	431397	358983	184721	42485.2	21019.8	35498.1	17023.5	70021.4	159559	229319	116641	217733	287937	421853	55400.6
NEG	NEG_821.5197_7.4882	821.52	7.48823	PI 33:1; PI(16:0/17:1)	86.7	C42H79O13P	Lipids and lipid-like molecules	Glycerophospholipids	NA	C01194	map00562(Inositol phosphate metabolism);map00563(Glycosylphosphatidylinositol (GPI)-anchor biosynthesis);map00564(Glycerophospholipid metabolism);map00571(Lipoarabinomannan (LAM) biosynthesis);map01100(Metabolic pathways);map04070(Phosphatidylinositol signaling system);map04136(Autophagy - other);map04138(Autophagy - yeast);map04140(Autophagy - animal);map05132(Salmonella infection);map05152(Tube…	NA	34485.6	36963.4	19327.7	66139.3	190333	43947.8	52482.4	132770	276393	161476	163507	137450	117162	55321.9	105204	97576	126074	197523	116544	155049	187240	46570.1	272703	156342	138600	11022.5	77489.4	15158.6	24280.4	20161.3	102942	115095	169645	118289	169846	190417	45656
NEG	NEG_835.5342_7.6592	835.534	7.65917	PI 34:1; PI(16:0/18:1)	93.7	C43H81O13P	Lipids and lipid-like molecules	Glycerophospholipids	HMDB09783	C01194	map00562(Inositol phosphate metabolism);map00563(Glycosylphosphatidylinositol (GPI)-anchor biosynthesis);map00564(Glycerophospholipid metabolism);map00571(Lipoarabinomannan (LAM) biosynthesis);map01100(Metabolic pathways);map04070(Phosphatidylinositol signaling system);map04136(Autophagy - other);map04138(Autophagy - yeast);map04140(Autophagy - animal);map05132(Salmonella infection);map05152(Tube…	PI(16:0/18:1(11Z));PI(16:0/18:1(9Z));PI(16:1(9Z)/18:0);PI(18:0/16:1(9Z));PI(18:1(11Z)/16:0);PI(18:1(9Z)/16:0)	610745	494867	489437	1.02586e+06	1.2564e+06	630969	746721	2.11166e+06	3.52947e+06	2.19151e+06	2.44969e+06	1.66154e+06	1.55278e+06	741245	1.22042e+06	468085	1.96536e+06	2.36071e+06	1.80111e+06	2.65499e+06	2.0362e+06	659065	4.05173e+06	2.85035e+06	1.47279e+06	411218	345607	387600	271473	562019	1.02233e+06	1.7324e+06	1.21753e+06	1.60169e+06	2.26137e+06	2.92102e+06	565300
NEG	NEG_833.5207_7.3908	833.521	7.39078	PI 34:2; PI(16:0/18:2)	90.8	C43H79O13P	Lipids and lipid-like molecules	Glycerophospholipids	NA	C01194	map00562(Inositol phosphate metabolism);map00563(Glycosylphosphatidylinositol (GPI)-anchor biosynthesis);map00564(Glycerophospholipid metabolism);map00571(Lipoarabinomannan (LAM) biosynthesis);map01100(Metabolic pathways);map04070(Phosphatidylinositol signaling system);map04136(Autophagy - other);map04138(Autophagy - yeast);map04140(Autophagy - animal);map05132(Salmonella infection);map05152(Tube…	PI(16:0/18:2(9Z,12Z));PI(16:1(9Z)/18:1(11Z));PI(16:1(9Z)/18:1(9Z));PI(16:2(9Z,12Z)/18:0);PI(18:0/16:2(9Z,12Z));PI(18:1(11Z)/16:1(9Z));PI(18:1(9Z)/16:1(9Z));PI(18:2(9Z,12Z)/16:0);1-hexadecanoyl-2-(9Z,12Z-octadecadienoyl)-sn-glycero-3-phospho-D-myo-inositol	138762	169613	172782	192242	437638	169374	231737	443053	1.15533e+06	392595	532753	350940	308830	206316	409137	188675	383273	500134	451267	433841	550888	218199	763627	533426	311022	129280	245270	114480	93359.1	195052	237226	397103	376677	326819	614373	610348	168414
NEG	NEG_849.5506_7.8299	849.551	7.82993	PI 35:1; PI(17:0/18:1)	88.9	C44H83O13P	Lipids and lipid-like molecules	Glycerophospholipids	NA	C01194	map00562(Inositol phosphate metabolism);map00563(Glycosylphosphatidylinositol (GPI)-anchor biosynthesis);map00564(Glycerophospholipid metabolism);map00571(Lipoarabinomannan (LAM) biosynthesis);map01100(Metabolic pathways);map04070(Phosphatidylinositol signaling system);map04136(Autophagy - other);map04138(Autophagy - yeast);map04140(Autophagy - animal);map05132(Salmonella infection);map05152(Tube…	NA	134248	124528	66589.3	114685	68626.6	143409	164425	292682	850079	339734	324678	217774	168277	124456	120357	48371.7	280871	301560	600021	660298	261674	129611	583424	392294	401715	154754	37052.3	136911	148516	149449	52540.9	278495	141594	499619	634172	425563	124326
NEG	NEG_861.5514_7.7423	861.551	7.74233	PI 36:2; PI(18:1/18:1)	94.8	C45H83O13P	Lipids and lipid-like molecules	Glycerophospholipids	NA	C01194	map00562(Inositol phosphate metabolism);map00563(Glycosylphosphatidylinositol (GPI)-anchor biosynthesis);map00564(Glycerophospholipid metabolism);map00571(Lipoarabinomannan (LAM) biosynthesis);map01100(Metabolic pathways);map04070(Phosphatidylinositol signaling system);map04136(Autophagy - other);map04138(Autophagy - yeast);map04140(Autophagy - animal);map05132(Salmonella infection);map05152(Tube…	PI(16:0/20:2(11Z,14Z));PI(18:0/18:2(9Z,12Z));PI(18:1(11Z)/18:1(11Z));PI(18:1(11Z)/18:1(9Z));PI(18:1(9Z)/18:1(11Z));PI(18:1(9Z)/18:1(9Z));PI(18:2(9Z,12Z)/18:0);PI(20:2(11Z,14Z)/16:0)	1.4469e+06	1.8279e+06	1.54317e+06	3.2632e+06	2.71823e+06	1.94625e+06	2.47212e+06	6.69628e+06	1.2386e+07	6.3192e+06	7.70086e+06	5.25963e+06	3.62351e+06	2.36579e+06	3.77991e+06	1.11785e+06	6.36393e+06	7.51598e+06	6.58144e+06	8.32999e+06	5.95625e+06	1.92673e+06	1.1062e+07	9.20932e+06	4.07884e+06	1.54123e+06	1.35013e+06	1.36347e+06	766715	2.09893e+06	3.81306e+06	6.75993e+06	3.46271e+06	4.68148e+06	7.69087e+06	9.76024e+06	1.79011e+06
[truncated: 12,622 more rows]
[truncated: 6 more columns]

## Sheet: Table S2
Table S2 Differential metabolites of cows’ serum at the sampling of Before FSH injection
ID	Before FSH injection_HEY1	Before FSH injection_HEY2	Before FSH injection_HEY3	Before FSH injection_HEY4	Before FSH injection_HEY5	Before FSH injection_HEY6	Before FSH injection_LEY1	Before FSH injection_LEY2	Before FSH injection_LEY3	Before FSH injection_LEY4	Before FSH injection_LEY5	Before FSH injection_LEY6	HEY_mean	LEY_mean	log2_FC(case_mean/control_mean)	FC a	Pvalue b	fdr	vip c	MZ	RT	MS2.name	MS2_score	Formula	SuperClass	Class	HMDB	kegg	kegg_pathway	MS1.name
POS_787.6068_6.5805	1.90242e+06	1.95116e+06	614558	1.47109e+06	715509	1.75531e+06	579387	761650	635806	814337	51168	852816	1.40167e+06	615861	-1.18648	2.27596	0.0159693	0.902024	10.302	787.607	6.58053	NA	NA	NA	NA	NA	NA	NA	NA	NA
[truncated: 123 more rows]

## Sheet: Table S3
Table S3 Differential metabolites of cows’ serum at the sampling of before artificial insemination
[truncated: 133 more rows]

[truncated: 4 more sheets: Table S4, Table S5, Table S6, Table S7]
